# Supplementary material for: Functional Genomics and Comparative Lineage-Specific Region Analyses Reveal Novel Insights into Race Divergence in Verticillium dahliae
Source: Microbiol Spectr. 2021 Dec 22;9(3):e01118-21. doi: 10.1128/Spectrum.01118-21 (PMC8694104; doi:10.1128/Spectrum.01118-21)
Supplement: SUPPLEMENTAL FILE 1 — Supplemental material. Download SPECTRUM01118-21_Supp_2_seq2.xlsx, XLSX file, 5.7 MB [file spectrum01118-21_supp_2_seq2.xlsx]

## Sheet: Table S1
Table S1 Non-race 1 strains for genome sequencing in this study
Strain name	Host plant	Country	Mating-typea	D/NDb	Racec	Raced	Genome sequencing
TO22	Tomato	Japan	MAT1-2 (0, 0)	ND (10, 1)	Race 2	Race 2	In this study
Ud1-4-1	Tomato	Japan	MAT1-2 (0, 0)	ND (10, 1)	Race 2	Race 2	In this study
HOMCLT	Tomato	Japan	MAT1-2 (1, 0)	ND (10, 1)	Race 2	Race 3	In this study
Gf-Cb5	Tomato	Japan	MAT1-2 (0, 0)	ND (10, 1)	Race 2	Race 3	In this study
GF1300	Tomato	Japan	MAT1-2 (1, 0)	ND (10, 1)	Race 2	Race 3	In this study
GF1192	Tomato	Japan	MAT1-2 (1, 0)	ND (10, 1)	Race 2	Race 3	In this study
VdLs.16	Lettuce	USA	MAT1-2 (0, 0)	ND (10, 1)	Race 1		Reference genoemef
JR2	Tomato	Netherlands	MAT1-2 (23,1)	ND (25,4)	Race 1		Reference genomeg
a Mating type, determined by the assemble sequences compare to the idiomorphs of MAT1-1 (AB505215.1) and MAT1-2 (AB505214.1) sequence in V. dahliae using BLASTN, the two numbers in bracket represent the mismatches and gap openings from the BLASTN results. b D/ND, defoliating (D) and non-defoliating (ND), determied by the assemble sequences compare to the D marker sequence (AJ302674.2) and ND mark…

## Sheet: Table S2
Table S2 Clean reads sequenced by PacBio RS II and Illumina technologies
Race strain name		Race 2					Race 3					Race 1
		TO22	Ud1-4-1	GF-Ca2	GF-D1		HoMCLT	Gf-Cb5	GF1300	GF1192		TV103
Illumina (Hiseq 2000)
	Library Insert Size (bp)	270	270	270	270		270	270	270	270		270
	Total Reads (Pair-End, 150 bp)	34996860	34232818	35053426	35053236		30657470	35053238	34187264	35053356		34881266
	Clean Data (Mb)	4567	4479	4601	4596		4053	4632	4461	4631		4606
PacBio RS II
	Library Insert Size (bp)	20000	20000	/	/		20000	20000	20000	20000		/
	Subreads Mean Length (bp)	9651	10263	/	/		9997	10673	10731	10109		/
	Subreads Number	663799	519863	/	/		806339	1224162	1000273	1175579		/
	Total Bases (Mb)	6117	5335.6	/	/	0	8061.4	13066.6	10734.5	11883.9		/

## Sheet: Table S3
Table S3 Information on genome assembly of the sequencing genomes
Strain name	Race	Assembly parameter	Total number	Total length of(bp)	Gap number (bp)	Average length (bp)	N50 length (bp)	N90 length (bp)	Maximum length (bp)	Minimum length (bp)	GC content (%)
TO22	Race 2	Scaffold	14	35237594	4441	2516971	3640697	1719339	7840922	5990	53.84
		Contig	16	35233153	-	2.20207e+06	3640697	1719339	7840922	5990	53.84
Ud1-4-1	Race 2	Scaffold	15	35231109	1287	2.34874e+06	4090055	2472245	8812448	33278	53.88
		Contig	17	35229822	-	2.07234e+06	3315578	2472245	8812448	33278	53.88
HoMCLT	Race 3	Scaffold	12	34022344	16492	2.8352e+06	3548078	2323885	4785846	557075	54.52
		Contig	19	34005852	-	1.78978e+06	2414093	1219732	4785846	37135	54.52
Gf-Cb5	Race 3	Scaffold	12	35322602	10811	2.93455e+06	3578381	2122280	10001125	57721	53.62
		Contig	18	35311791	-	1.96177e+06	2374767	1286447	7878621	57721	53.62
GF1300	Race 3	Scaffold	11	34776999	25	3.16155e+06	3621052	2928863	4778089	153000	53.77
		Contig	12	34776974	-	2.89808e+06	3621052	2928863	4778089	57764	53.77
GF1192	Race 3	Scaffold	14	34870348	24213	2.49074e+06	4055886	1210323	5004163	117908	53.76
		Contig	20	34846135	-	1.74231e+06	2964262	1210323	4913742	43417	53.76
VdLs.16	Race 1	Scaffold	15	36092313	2830	2.40615e+06	3663785	2532149	8087087	50807	53.8
		Contig	17	36089483	-	2.12291e+06	3663785	2375583	8087087	41068	53.8
JR2	Race 1	Scaffold	8	36150287	0	4.51879e+06	4168633	3361230	9275483	3277570	53.88
		Contig	8	36150287	-	4.51879e+06	4168633	3361230	9275483	3277570	53.88
*Contig: the assemble sequences grouped by the sufficiently overlapping sequence reads. Scaffold: the assemble sequences contected by different contigs through the sequence reads fall in different contigs.

## Sheet: Table S4
Table S4 Length of the assembled sequences among the sequenced genomes
Assembly sequence ID			Race 2						Race 3												Race 1
			TO22			Ud1-4-1			HoMCLT			Gf-Cb5			GF1300			GF1192			VdLs.16			JR2
Scaffold ID	Contig-ID		Scaffold-length	Contig-length		Scaffold-length	Contig-length		Scaffold-length	Contig-length		Scaffold-length	Contig-length		Scaffold-length	Contig-length		Scaffold-length	Contig-length		Scaffold-length	Contig-length		Contig-length
Scaffold1	Contig1		7840922	7840922		8812448	8812448		4785846	4785846		7878621	7878621		4778089	4778089		5004163	4913742		8087087	8087087		9275483
Scaffold2	Contig2		4882678	4882678		4892421	4892421		4033622	3716120		4294606	3578381		4209633	4151844		4441771	4159128		4722744	4722744		4277765
Scaffold3	Contig3		4273057	4224005		4090055	3707975		3716120	3629256		3936002	3028332		3997872	3997872		4159128	3997855		4224834	4224834		4171808
Scaffold4	Contig4		3640697	3640697		3315578	3315578		3629256	2943904		3578381	2388520		3755139	3755139		4055886	3277645		3663785	3663785		4168633
Scaffold5	Contig5		3338663	3338663		3307857	3307857		3548078	2414093		3468446	2374767		3621052	3621052		3997855	2964262		3602825	3602825		4086908
Scaffold6	Contig6		3332403	3332403		3297726	3297726		3255958	2369409		2885217	2319850		3506905	3506905		3277645	2402816		3520269	3520269		3530890
Scaffold7	Contig7		3299659	3299659		3176581	3176581		2943904	2323885		2388520	2276369		3346151	3346151		2964262	2363645		3300140	3300140		3361230
Scaffold8	Contig8		1719339	1719339		2472245	2472245		2409323	1995359		2276369	2122280		3277714	3277714		1954952	2009579		2532149	2375583		3277570
Scaffold9	Contig9		991040	940743		749677	749677		2323885	1818213		2122280	1843499		2928863	2928863		1362499	1954952		923188	923188
Scaffold10	Contig10		774364	774364		433661	433661		1583527	1664188		1843499	1598711		1202581	1202581		1210323	1652615		502074	502074
Scaffold11	Contig11		560691	560691		291328	381180		1235750	1435104		592726	1561210		153000	153000		1164610	1362499		375540	375540
Scaffold12	Contig12		501585	501585		216474	241293		557075	1235750		57721	1286447			57764		591503	1210323		269769	228676
Scaffold13	Contig13		76506	76506		81443	216474			1219732			1196888					567843	1087642		209856	209856
Scaffold14	Contig14		5990	49051		60337	81443			1058830			1042778					117908	591503		107440	153567
Scaffold15	Contig15			45857		33278	60337			591085			592726						567843		50807	107440
Scaffold16	Contig16			5990			49648			557075			96761						79909			50807
Scaffold17	Contig17						33278			148398			67930						74466			41068
Scaffold18	Contig18									62470			57721						66258
Scaffold19	Contig19									37135									66036
Scaffold20	Contig20																		43417

## Sheet: Table S5
Table S5 Predicted transposons among the sequenced genomes
Type	Race 2								Race 3																Race 1
	TO22				Ud1-4-1				HoMCLT				Gf-Cb5				GF1300				GF1192				VdLs.16				JR2
	Length	No.	Percentage		Length	No.	Percentage		Length	No.	Percentage		Length	No.	Percentage		Length	No.	Percentage		Length	No.	Percentage		Length	No.	Percentage		Length	No.	Percentage
Total elements	3598526	4295	10.2121		3771404	4143	10.7047		2591196	3907	7.6161		3692895	4163	10.4547		3438874	3945	9.8883		3440037	4483	9.8652		3879742	4870	10.7494		4057098	4665	11.2228
LTR
Gypsy	1120774	752	3.1806		1206017	762	3.4231		925183	654	2.7193		1087313	744	3.0782		1869316	737	5.3751		1204005	856	3.4528		1153085	805	3.1948		764811	733	2.1156
Copia	358082	333	1.0161		548382	391	1.5565		62692	232	0.1842		225899	244	0.6395		259612	307	0.7465		69891	237	0.2004		336542	368	0.9324		1258495	626	3.4812
Pao	4217	39	0.0119		4721	47	0.0134		4257	40	0.0125		4364	44	0.0123		4034	38	0.0115		4362	44	0.0125		16879	61	0.0467		4169	38	0.0115
LTR	3532	41	0.01		3853	43	0.0109		3494	41	0.0102		3699	40	0.0104		3650	39	0.0104		3994	44	0.0114		3709	45	0.0102		3784	42	0.0104
ERV1	2934	43	0.0083		3352	48	0.0095		3643	53	0.0107		3132	53	0.0088		2946	52	0.0084		3356	55	0.0096		3123	45	0.0086		4819	51	0.0133
ERVK	2000	24	0.0056		1943	23	0.0055		2616	29	0.0076		2495	27	0.007		2604	29	0.0074		2666	30	0.0076		1975	24	0.0054		5445	34	0.015
ERVL	606	6	0.0017		606	6	0.0017		606	6	0.0017		610	6	0.0017		606	6	0.0017		606	6	0.0017		606	6	0.0016		761	8	0.0021
Ngaro	487	6	0.0013		382	5	0.001		426	5	0.0012		321	4	0.0009		447	5	0.0012		426	5	0.0012		487	6	0.0013		536	5	0.0014
DIRS	440	5	0.0012		369	4	0.001		561	9	0.0016		490	8	0.0013		561	9	0.0016		451	7	0.0012		339	4	0.0009		476	6	0.0013
ERV	249	3	0.0007		249	3	0.0007		249	3	0.0007		178	4	0.0005		326	4	0.0009		249	3	0.0007		249	3	0.0006		181	2	0.0005
ERV4	77	1	0.0002		77	1	0.0002		77	1	0.0002		77	1	0.0002		77	1	0.0002		77	1	0.0002		77	1	0.0002		93	1	0.0002
Gypsy-Cigr	75	1	0.0002		0	0	0		0	0	0		0	0	0		0	0	0		0	0	0		150	2	0.0004		1443	1	0.0039
TATE	53	1	0.0001		0	0	0		53	1	0.0001		0	0	0		53	1	0.0001		53	1	0.0001		53	1	0.0001		53	1	0.0001
ERVL-MaLR	47	1	0.0001		47	1	0.0001		47	1	0.0001		47	1	0.0001		47	1	0.0001		47	1	0.0001		47	1	0.0001		45	1	0.0001
Foamy	0	0	0		0	0	0		0	0	0		0	0	0		0	0	0		0	0	0		0	0	0		1236	1	0.0034
Viper	0	0	0		0	0	0		0	0	0		0	0	0		0	0	0		0	0	0		0	0	0		0	0	0
DNA
DNA	15119	165	0.0429		14545	166	0.0412		13360	151	0.0392		25553	317	0.0723		13650	157	0.0392		13674	152	0.0392		18127	194	0.0502		13120	154	0.0362
TcMar-Fot1	14772	17	0.0419		13717	15	0.0389		14028	16	0.0412		13650	16	0.0386		15286	16	0.0439		14028	16	0.0402		40575	37	0.1124		105864	76	0.2928
hAT-Charlie	8248	91	0.0234		8233	95	0.0233		8468	96	0.0248		8450	97	0.0239		8630	98	0.0248		8498	96	0.0243		8171	92	0.0226		8689	96	0.024
Helitron	7401	38	0.021		7144	34	0.0202		3759	32	0.011		4045	36	0.0114		3971	35	0.0114		3763	34	0.0107		14615	46	0.0404		6009	37	0.0166
hAT-Restles	6668	6	0.0189		6668	6	0.0189		4363	4	0.0128		6763	5	0.0191		4363	4	0.0125		4363	4	0.0125		14255	13	0.0394		6579	6	0.0181
Academ	5871	13	0.0166		5871	13	0.0166		5660	14	0.0166		5588	13	0.0158		5588	13	0.016		5588	13	0.016		5871	13	0.0162		5903	13	0.0163
CMC-EnSpm	4796	53	0.0136		4915	57	0.0139		4512	56	0.0132		4676	57	0.0132		4584	52	0.0131		61620	93	0.1767		4855	55	0.0134		5033	57	0.0139
TcMar-Pogo	4758	11	0.0135		4615	10	0.013		31087	33	0.0913		29715	31	0.0841		31228	33	0.0897		31232	33	0.0895		29283	33	0.0811		14027	23	0.0388
hAT-Ac	3942	42	0.0111		3564	36	0.0101		2934	31	0.0086		2685	27	0.0076		2860	28	0.0082		2918	30	0.0083		5939	47	0.0164		4613	35	0.0127
MULE-MuDR	3161	36	0.0089		2732	37	0.0077		4111	43	0.012		4477	43	0.0126		3340	38	0.0096		3903	46	0.0111		19124	59	0.0529		5815	38	0.016
Sola	3014	42	0.0085		3102	41	0.0088		3386	44	0.0099		2957	41	0.0083		3147	41	0.009		3436	43	0.0098		2597	30	0.0071		2316	31	0.0064
Maverick	2308	33	0.0065		2785	36	0.0079		2001	30	0.0058		2273	33	0.0064		2410	35	0.0069		2399	34	0.0068		2148	31	0.0059		2469	36	0.0068
PiggyBac	2299	14	0.0065		2499	14	0.007		1447	9	0.0042		1900	11	0.0053		965	6	0.0027		1801	10	0.0051		618	5	0.0017		1890	11	0.0052
P	2083	18	0.0059		2042	18	0.0057		1151	8	0.0033		2505	23	0.007		2119	19	0.006		2163	18	0.0062		2083	18	0.0057		1962	17	0.0054
TcMar-Tc1	2056	5	0.0058		2056	5	0.0058		1990	4	0.0058		1990	4	0.0056		1990	4	0.0057		2038	5	0.0058		2056	5	0.0056		1911	3	0.0052
TcMar-Marin	1761	3	0.0049		1761	3	0.0049		2997	4	0.0088		2994	5	0.0084		2997	4	0.0086		2997	4	0.0085		1761	3	0.0048		1038	2	0.0028
hAT-Restless	1693	3	0.0048		1693	3	0.0048		1267	3	0.0037		2244	5	0.0063		1267	3	0.0036		1267	3	0.0036		3774	11	0.0104		1359	4	0.0037
hAT	1526	21	0.0043		1497	20	0.0042		1502	18	0.0044		1349	16	0.0038		1191	15	0.0034		1172	15	0.0033		1466	20	0.004		1389	18	0.0038
Dada	1461	12	0.0041		1420	11	0.004		1270	12	0.0037		1346	12	0.0038		1355	13	0.0038		1364	13	0.0039		1490	12	0.0041		2257	12	0.0062
Ginger	1397	15	0.0039		1370	17	0.0038		1375	15	0.004		1349	16	0.0038		1296	14	0.0037		1285	14	0.0036		1527	16	0.0042		1612	17	0.0044
PIF-Harbinger	995	15	0.0028		1305	19	0.0037		1156	16	0.0033		1488	16	0.0042		1235	17	0.0035		1223	16	0.0035		1354	16	0.0037		1557	16	0.0043
MuLE-MuDR	835	2	0.0023		835	2	0.0023		835	2	0.0024		1687	3	0.0047		835	2	0.0024		835	2	0.0023		1348	3	0.0037		6321	5	0.0174
Kolobok-Hydra	673	8	0.0019		539	6	0.0015		451	6	0.0013		459	6	0.0012		519	7	0.0014		626	9	0.0017		593	8	0.0016		229	4	0.0006
Novosib	610	8	0.0017		472	7	0.0013		620	9	0.0018		445	7	0.0012		495	8	0.0014		445	7	0.0012		478	7	0.0013		899	11	0.0024
PIF-ISL2EU	570	6	0.0016		526	6	0.0014		476	5	0.0013		402	4	0.0011		425	5	0.0012		537	6	0.0015		569	6	0.0015		481	5	0.0013
hAT-Tip100	548	7	0.0015		631	8	0.0017		733	9	0.0021		860	10	0.0024		824	11	0.0023		1223	16	0.0035		632	7	0.0017		493	7	0.0013
PIF-Harbing	477	5	0.0013		357	4	0.001		357	4	0.001		357	4	0.001		357	4	0.001		357	4	0.001		357	4	0.0009		357	4	0.0009
hAT-Tag1	423	8	0.0012		346	6	0.0009		414	7	0.0012		414	7	0.0011		346	6	0.0009		414	7	0.0011		491	9	0.0013		366	5	0.001
TcMar	387	5	0.001		465	5	0.0013		288	3	0.0008		364	4	0.001		288	3	0.0008		288	3	0.0008		387	5	0.001		471	5	0.0013
TcMar-Ant1	382	1	0.001		382	1	0.001		382	1	0.0011		3509	7	0.0099		382	1	0.001		382	1	0.001		2226	4	0.0061		6259	10	0.0173
TcMar-Stowaway	168	1	0.0004		168	1	0.0004		0	0	0		0	0	0		0	0	0		0	0	0		168	1	0.0004		0	0	0
hAT-hATw	153	2	0.0004		153	2	0.0004		168	2	0.0004		168	2	0.0004		168	2	0.0004		168	2	0.0004		316	4	0.0008		334	4	0.0009
Crypton	148	2	0.0004		22479	12	0.0638		396	3	0.0011		241	1	0.0006		241	1	0.0006		2433	7	0.0069		316	4	0.0008		0	0	0
TcMar-Tc2	134	3	0.0003		180	4	0.0005		84	2	0.0002		84	2	0.0002		84	2	0.0002		130	3	0.0003		134	3	0.0003		134	3	0.0003
hAT-hAT19	108	1	0.0003		0	0	0		0	0	0		0	0	0		0	0	0		45	1	0.0001		0	0	0		0	0	0
Academ2	105	1	0.0002		105	1	0.0002		105	1	0.0003		105	1	0.0002		105	1	0.0003		105	1	0.0003		105	1	0.0002		0	0	0
Kolobok-T2	76	1	0.0002		74	1	0.0002		74	1	0.0002		74	1	0.0002		76	1	0.0002		74	1	0.0002		76	1	0.0002		78	1	0.0002
TcMar-m44	75	1	0.0002		152	2	0.0004		75	1	0.0002		75	1	0.0002		75	1	0.0002		75	1	0.0002		75	1	0.0002		0	0	0
CMC-Chapaev-3	74	1	0.0002		72	1	0.0002		70	1	0.0002		72	1	0.0002		72	1	0.0002		74	1	0.0002		74	1	0.0002		0	0	0
IS3EU	68	1	0.0001		68	1	0.0001		119	2	0.0003		119	2	0.0003		119	2	0.0003		119	2	0.0003		68	1	0.0001		125	2	0.0003
hAT-Blackjack	66	1	0.0001		66	1	0.0001		66	1	0.0001		66	1	0.0001		66	1	0.0001		66	1	0.0001		66	1	0.0001		76	1	0.0002
Zator	56	1	0.0001		56	1	0.0001		56	1	0.0001		56	1	0.0001		56	1	0.0001		56	1	0.0001		56	1	0.0001		0	0	0
Crypton-V	53	1	0.0001		82	1	0.0002		0	0	0		53	1	0.0001		0	0	0		135	2	0.0003		135	2	0.0003		0	0	0
TcMar-Mariner	53	1	0.0001		0	0	0		161	1	0.0004		214	2	0.0006		203	2	0.0005		203	2	0.0005		53	1	0.0001		0	0	0
Merlin	47	1	0.0001		119	2	0.0003		47	1	0.0001		47	1	0.0001		47	1	0.0001		109	2	0.0003		47	1	0.0001		165	3	0.0004
Zisupton	46	2	0.0001		46	2	0.0001		11	1	0		11	1	0		11	1	0		11	1	0		46	2	0.0001		11	1	0
CMC-Transib	35	1	0		0	0	0		29	1	0		0	0	0		29	1	0		29	1	0		35	1	0		0	0	0
TcMar-Sagan	33	1	0		143	3	0.0004		63	1	0.0001		0	0	0		0	0	0		0	0	0		79	2	0.0002		110	2	0.0003
CMC-Chapaev	0	0	0		0	0	0		73	1	0.0002		73	1	0.0002		73	1	0.0002		73	1	0.0002		0	0	0		73	1	0.0002
Harbinger	0	0	0		0	0	0		0	0	0		57	1	0.0001		0	0	0		0	0	0		0	0	0		0	0	0
Kolobok	0	0	0		0	0	0		73	1	0.0002		73	1	0.0002		73	1	0.0002		75	1	0.0002		0	0	0		0	0	0
MULE-NOF	0	0	0		0	0	0		0	0	0		0	0	0		68	1	0.0001		68	1	0.0001		0	0	0		0	0	0
hAT-Pegasus	0	0	0		58	1	0.0001		0	0	0		58	1	0.0001		58	1	0.0001		58	1	0.0001		0	0	0		20	1	0
hAT-hAT1	0	0	0		0	0	0		68	1	0.0001		68	1	0.0001		68	1	0.0001		68	1	0.0001		0	0	0		68	1	0.0001
LINE
Tad1	45502	44	0.1291		82825	43	0.235		34177	27	0.1004		41357	32	0.117		34177	27	0.0982		34839	31	0.0999		120122	75	0.3328		113185	83	0.313
Jockey	18184	166	0.0516		18261	169	0.0518		18823	172	0.0553		18248	171	0.0516		18313	164	0.0526		18673	171	0.0535		643581	511	1.7831		18736	160	0.0518
R1	14152	151	0.0401		12354	140	0.035		14816	147	0.0435		14306	146	0.0405		14706	152	0.0422		14841	149	0.0425		14560	146	0.0403		14388	150	0.0398
L1-Tx1	4773	55	0.0135		4982	59	0.0141		5023	59	0.0147		4868	58	0.0137		4656	58	0.0133		4334	53	0.0124		4766	59	0.0132		6606	82	0.0182
R2	4601	26	0.013		4476	23	0.0127		2735	17	0.008		3527	20	0.0099		2790	14	0.008		3671	19	0.0105		1291	10	0.0035		3089	18	0.0085
L1	3820	37	0.0108		3588	37	0.0101		2400	24	0.007		2829	25	0.008		2808	29	0.008		3127	31	0.0089		4043	38	0.0112		3776	33	0.0104
Penelope	2456	21	0.0069		2256	22	0.0064		2491	21	0.0073		2495	21	0.007		2704	24	0.0077		2988	27	0.0085		2645	20	0.0073		2438	25	0.0067
RTE-X	2095	23	0.0059		2069	23	0.0058		2368	24	0.0069		2435	20	0.0068		2381	22	0.0068		2579	22	0.0073		1962	21	0.0054		2054	23	0.0056
L2	1707	12	0.0048		1524	10	0.0043		464	8	0.0013		439	9	0.0012		541	8	0.0015		358	7	0.001		1777	13	0.0049		1228	12	0.0033
I	1062	11	0.003		1124	12	0.0031		624	11	0.0018		1606	12	0.0045		588	10	0.0016		649	11	0.0018		1309	15	0.0036		900	13	0.0024
LINE	1002	13	0.0028		1052	14	0.0029		637	8	0.0018		785	10	0.0022		637	8	0.0018		767	10	0.0021		409	5	0.0011		1013	13	0.0028
CR1	516	7	0.0014		409	6	0.0011		1472	9	0.0043		3413	10	0.0096		1544	10	0.0044		1472	9	0.0042		444	6	0.0012		581	8	0.0016
Rex-Babar	334	4	0.0009		334	4	0.0009		153	2	0.0004		88	1	0.0002		153	2	0.0004		88	1	0.0002		334	4	0.0009		264	3	0.0007
RTE-BovB	240	3	0.0006		391	5	0.0011		327	4	0.0009		327	4	0.0009		327	4	0.0009		327	4	0.0009		327	4	0.0009		243	3	0.0006
R2-Dualen	195	2	0.0005		495	5	0.0014		195	2	0.0005		348	4	0.0009		348	4	0.001		348	4	0.0009		342	3	0.0009		423	3	0.0011
Proto1	72	1	0.0002		72	1	0.0002		0	0	0		0	0	0		0	0	0		0	0	0		78	1	0.0002		0	0	0
CR1-Zenon	57	1	0.0001		0	0	0		0	0	0		0	0	0		0	0	0		0	0	0		0	0	0		948	1	0.0026
CRE	0	0	0		0	0	0		43	1	0.0001		0	0	0		0	0	0		43	1	0.0001		0	0	0		258	1	0.0007
CRE-Cnl1	0	0	0		0	0	0		0	0	0		0	0	0		0	0	0		0	0	0		0	0	0		0	0	0
LOA	0	0	0		0	0	0		0	0	0		0	0	0		0	0	0		0	0	0		759	2	0.0021		75	1	0.0002
R2-NeSL	0	0	0		33	1	0		549	3	0.0016		549	3	0.0015		549	3	0.0015		549	3	0.0015		33	1	0		459	2	0.0012
SINE
5S	6153	52	0.0174		6096	49	0.0173		678	6	0.0019		678	6	0.0019		452	4	0.0012		678	6	0.0019		565	5	0.0015		565	5	0.0015
SINE	3384	37	0.0096		4398	43	0.0124		3348	36	0.0098		3417	36	0.0096		2528	27	0.0072		1140	15	0.0032		3177	30	0.0088		3295	37	0.0091
tRNA-RTE	1724	24	0.0048		1589	22	0.0045		1709	24	0.005		1714	24	0.0048		1779	25	0.0051		1639	23	0.0047		1589	22	0.0044		1881	26	0.0052
ID	207	3	0.0005		207	3	0.0005		207	3	0.0006		207	3	0.0005		207	3	0.0005		207	3	0.0005		207	3	0.0005		207	3	0.0005
tRNA-7SL	84	1	0.0002		0	0	0		84	1	0.0002		0	0	0		84	1	0.0002		84	1	0.0002		84	1	0.0002		86	1	0.0002
tRNA-CR1	71	1	0.0002		71	1	0.0002		71	1	0.0002		71	1	0.0002		71	1	0.0002		71	1	0.0002		71	1	0.0001		0	0	0
5S-Core-RTE	62	1	0.0001		124	2	0.0003		0	0	0		0	0	0		0	0	0		0	0	0		62	1	0.0001		62	1	0.0001
tRNA-C	56	1	0.0001		56	1	0.0001		56	1	0.0001		56	1	0.0001		56	1	0.0001		56	1	0.0001		56	1	0.0001		126	2	0.0003
tRNA-L2	0	0	0		0	0	0		100	1	0.0002		100	1	0.0002		100	1	0.0002		100	1	0.0002		0	0	0		0	0	0
tRNA-I	0	0	0		55	1	0.0001		0	0	0		0	0	0		0	0	0		55	1	0.0001		0	0	0		0	0	0
Alu	0	0	0		0	0	0		126	1	0.0003		126	1	0.0003		126	1	0.0003		126	1	0.0003		0	0	0		0	0	0
Unknown
Unknown	1890712	1616	5.3656		1730457	1376	4.9117		1375498	1511	4.0429		2121671	1468	6.0065		1082335	1398	3.1122		1876032	1806	5.38		1367209	1663	3.788		1620921	1627	4.4838
centromeric	0	0	0		0	0	0		0	0	0		0	0	0		0	0	0		0	0	0		0	0	0		0	0	0

## Sheet: Table S6
Table S6 Annotated CAZymes among the sequenced genomes
Family	Race 2			Race 3					Race 1
	TO22	Ud1-4-1		HoMCLT	Gf-Cb5	GF1300	GF1192		VdLs.16	JR2
Total	590	587		573	590	573	584		588	589
AA	116	116		113	116	113	116		116	113
CBM	54	58		54	58	54	58		58	59
CE	72	70		67	70	67	69		71	70
GH	271	270		267	273	266	268		270	275
GT	88	87		84	87	84	87		87	88
PL	35	35		35	36	36	36		35	35
Secreted in total	267	262		273	274	272	271		266	268
AA	75	72		65	73	65	73		74	74
CBM	33	36		37	36	38	36		37	38
CE	44	42		44	45	44	44		44	40
GH	110	109		122	117	121	115		109	117
GT	2	2		3	2	3	2		2	1
PL	32	32		33	32	33	32		32	31

## Sheet: Table S7
Table S7 Annotated protein kinase (PKs) subfamily among the sequenced genomes
Family		Divergence among genomes	Divergence among races	Race 2			Race 3					Race 1
				TO22	Ud1-4-1		HoMCLT	Gf-Cb5	GF1300	GF1192		VdLs.16	JR2
Total				146	145		138	147	140	142		150	156
AGC				18	18		19	18	19	18		20	19
	AGC	Divergence		6	6		6	6	6	6		6	7
	PKA	Divergence		2	2		3	2	3	2		4	2
	Akt	Common		2	2		2	2	2	2		2	2
	NDR	Common		4	4		4	4	4	4		4	4
	PDK1	Common		1	1		1	1	1	1		1	1
	PKC	Common		1	1		1	1	1	1		1	1
	RSK	Common		1	1		1	1	1	1		1	1
	YANK	Common		1	1		1	1	1	1		1	1
Atypical				16	16		16	16	16	16		16	16
	ABC1	Common		4	4		4	4	4	4		4	4
	PDHK	Common		3	3		3	3	3	3		3	3
	PIKK	Common		7	7		7	7	7	7		7	7
	RIO	Common		2	2		2	2	2	2		2	2
CAMK				21	21		19	21	20	20		21	23
	CAMK	Divergence		11	11		9	11	10	10		11	12
	PIM	Divergence		0	0		0	0	0	0		0	1
	CAMK1	Common		3	3		3	3	3	3		3	3
	CAMKL	Common		6	6		6	6	6	6		6	6
	RAD53	Common		1	1		1	1	1	1		1	1
CK1				6	6		3	7	3	3		6	7
CMGC				34	34		31	34	32	34		34	35
	CDK	Divergence		7	7		8	7	8	7		7	7
	CMGC	Divergence		12	12		9	12	10	12		12	13
	DYRK	Divergence		3	3		4	3	4	3		3	3
	SRPK	Divergence		6	6		4	6	4	6		6	6
	CLK	Common		1	1		1	1	1	1		1	1
	GSK	Common		1	1		1	1	1	1		1	1
	MAPK	Common		3	3		3	3	3	3		3	3
	RCK	Common		1	1		1	1	1	1		1	1
STE				13	12		13	13	13	13		14	15
	STE	Divergence	Divergence	1	1		1	1	1	1		2	3
	STE11	Divergence		4	3		4	4	4	4		4	4
	STE20	Common		5	5		5	5	5	5		5	5
	STE7	Common		3	3		3	3	3	3		3	3
TK				2	2		0	2	1	2		2	3
TLK				10	10		9	10	9	10		10	10
	TKL	Divergence		8	8		7	8	7	8		8	8
	MLK	Common		1	1		1	1	1	1		1	1
	RIPK	Common		1	1		1	1	1	1		1	1
Others				26	26		28	26	27	26		27	28
	CDC7	Divergence		2	2		3	2	2	2		2	4
	HAL	Divergence		3	3		3	3	3	3		4	3
	VPS15	Divergence		1	1		2	1	2	1		1	1
	Aur	Common		1	1		1	1	1	1		1	1
	BUB	Common		1	1		1	1	1	1		1	1
	Bud32	Common		1	1		1	1	1	1		1	1
	CAMKK	Common		2	2		2	2	2	2		2	2
	Haspin	Common		1	1		1	1	1	1		1	1
	IRE	Common		1	1		1	1	1	1		1	1
	NAK	Common		2	2		2	2	2	2		2	2
	NEK	Common		1	1		1	1	1	1		1	1
	NKF1	Common		1	1		1	1	1	1		1	1
	PEK	Common		1	1		1	1	1	1		1	1
	PLK	Common		1	1		1	1	1	1		1	1
	RAN	Common		2	2		2	2	2	2		2	2
	SCY	Common		2	2		2	2	2	2		2	2
	TTK	Common		1	1		1	1	1	1		1	1
	ULK	Common		1	1		1	1	1	1		1	1
	WEE	Common		1	1		1	1	1	1		1	1

## Sheet: Table S8
Table S8 CAZymes sub-family statistics among the sequenced genomes
Sub-family	Divergence among genomes	Divergence among races	Race 1			Race 3					Race 1
			TO22	Ud1-4-1		HoMCLT	Gf-Cb5	GF1300	GF1192		VdLs.16	JR2
Total			590	587		573	590	573	584		588	580
AA10,AA13,CBM20	Divergence		1	1		0	1	1	1		1	1
AA12	Divergence		2	2		1	2	2	2		2	2
AA13	Divergence		0	0		1	0	0	0		0	0
AA13,CBM20	Divergence		0	0		1	0	0	0		0	0
AA2	Divergence		5	5		5	5	5	5		5	6
AA3	Divergence		1	1		1	1	1	1		1	0
AA3,AA8	Divergence		25	25		25	25	25	25		25	23
AA4	Divergence		1	1		0	1	1	1		1	1
AA5	Divergence		13	13		12	13	12	13		13	13
AA7	Divergence		25	25		24	25	24	25		25	24
AA9	Divergence		24	24		24	24	23	24		24	25
AA9,CBM1	Divergence		4	4		4	4	4	4		4	3
CBM1	Divergence		3	4		2	4	2	4		4	4
CBM1,CE1	Divergence	Divergence	1	1		2	2	2	2		1	2
CBM1,CE15	Divergence		0	1		1	1	1	1		1	1
CBM1,GH11	Divergence		0	1		1	1	1	1		1	1
CBM1,GH7	Divergence		2	3		3	3	3	3		3	3
CBM18,GH18	Divergence		2	2		1	2	1	2		2	2
CBM20,GH15	Divergence		3	3		2	3	2	3		3	3
CBM46	Divergence	Divergence	1	1		0	0	0	0		1	1
CBM60,GH11	Divergence		1	1		1	1	1	1		1	2
CE1	Divergence	Divergence	6	6		5	5	5	5		6	5
CE1,CE10	Divergence		1	1		1	2	1	1		1	1
CE10	Divergence	Divergence	18	17		15	16	15	16		18	19
CE15	Divergence		1	0		0	0	0	0		0	0
CE2	Divergence		1	1		1	1	1	1		1	0
CE4	Divergence	Divergence	7	7		7	7	7	7		6	6
CE5	Divergence		13	13		12	13	12	13		13	13
CE7	Divergence	Divergence	1	1		0	0	0	0		1	0
CE8	Divergence		5	4		5	5	5	5		5	5
GH109	Divergence		8	8		8	8	7	8		8	8
GH11	Divergence		4	3		3	3	3	3		3	2
GH114	Divergence		3	3		3	3	3	3		3	4
GH115	Divergence		3	3		4	3	4	3		3	3
GH117,GH121,GH43	Divergence		0	1		1	1	1	1		1	1
GH117,GH32,GH43	Divergence		0	0		0	1	0	1		1	0
GH117,GH43	Divergence	Divergence	6	5		4	4	4	4		4	4
GH12	Divergence		5	5		3	5	3	5		5	5
GH121,GH43	Divergence		1	0		0	0	0	0		0	0
GH128	Divergence		4	4		3	6	3	3		4	4
GH13	Divergence		5	5		6	5	6	5		5	5
GH15	Divergence		1	1		2	1	2	1		1	1
GH16	Divergence		10	11		11	10	11	11		11	10
GH18	Divergence		13	13		13	15	13	12		13	15
GH2,GH5	Divergence		2	2		3	2	3	2		2	2
GH27	Divergence		0	0		1	0	1	0		0	0
GH28	Divergence		6	6		6	6	6	6		6	5
GH28,PL1	Divergence		1	1		0	1	0	1		1	2
GH3	Divergence		17	16		16	17	16	17		17	17
GH31	Divergence		9	8		8	8	8	8		8	8
GH33,GH74	Divergence		1	1		0	1	0	1		1	1
GH33,GH93	Divergence		2	2		1	2	1	2		2	2
GH38	Divergence	Divergence	1	1		2	2	2	2		1	1
GH43	Divergence	Divergence	15	15		13	14	13	14		16	17
GH5	Divergence		8	8		7	8	7	8		8	8
GH7	Divergence	Divergence	4	4		3	3	3	3		3	3
GH72	Divergence		0	0		1	0	1	0		0	0
GH74	Divergence		0	0		1	0	1	0		0	0
GH74,GH93	Divergence		1	1		0	1	0	1		1	1
GH78	Divergence		4	4		7	4	7	4		4	5
GH95	Divergence		2	2		2	2	2	2		1	3
GT2	Divergence		3	2		1	2	1	2		2	2
GT2,GT21	Divergence		1	1		0	1	0	1		1	1
GT2,GT21,GT2_Cellulose_synt	Divergence		0	0		1	0	1	0		0	0
GT32	Divergence		2	2		2	2	2	2		2	3
GT41	Divergence		8	8		6	8	6	8		8	8
PL1	Divergence		14	14		15	14	16	14		14	13
PL11	Divergence		0	0		0	1	0	1		0	1
PL6,PL9	Divergence		3	3		3	3	3	3		3	2
AA1	Common		5	5		5	5	5	5		5	5
AA11	Common		2	2		2	2	2	2		2	2
AA12,AA8	Common		1	1		1	1	1	1		1	1
AA2,AA5	Common		1	1		1	1	1	1		1	1
AA3,AA8,CBM1	Common		1	1		1	1	1	1		1	1
AA4,AA7	Common		2	2		2	2	2	2		2	2
AA6	Common		1	1		1	1	1	1		1	1
AA8	Common		2	2		2	2	2	2		2	2
CBM1,CBM46,GH5	Common		1	1		1	1	1	1		1	1
CBM1,CE5	Common		1	1		1	1	1	1		1	1
CBM1,GH10	Common		1	1		1	1	1	1		1	1
CBM1,GH12	Common		1	1		1	1	1	1		1	1
CBM1,GH2,GH42,GH5	Common		1	1		1	1	1	1		1	1
CBM1,GH45	Common		1	1		1	1	1	1		1	1
CBM1,GH5	Common		2	2		2	2	2	2		2	2
CBM1,GH6	Common		1	1		1	1	1	1		1	1
CBM1,GH74	Common		1	1		1	1	1	1		1	1
CBM1,PL1	Common		2	2		2	2	2	2		2	2
CBM1,PL3	Common		1	1		1	1	1	1		1	1
CBM18	Common		2	2		2	2	2	2		2	2
CBM18,CBM50,GH18	Common		1	1		1	1	1	1		1	1
CBM18,CE4	Common		1	1		1	1	1	1		1	1
CBM21	Common		1	1		1	1	1	1		1	1
CBM24,GH71	Common		1	1		1	1	1	1		1	1
CBM24,GH71,GH99	Common		1	1		1	1	1	1		1	1
CBM35,GH26	Common		1	1		1	1	1	1		1	1
CBM35,GH43	Common		1	1		1	1	1	1		1	1
CBM38,GH32	Common		1	1		1	1	1	1		1	1
CBM42,GH43	Common		1	1		1	1	1	1		1	1
CBM42,GH54	Common		1	1		1	1	1	1		1	1
CBM43,GH72	Common		1	1		1	1	1	1		1	1
CBM48,GH13	Common		1	1		1	1	1	1		1	1
CBM50	Common		2	2		2	2	2	2		2	2
CBM63	Common		1	1		1	1	1	1		1	1
CBM67,GH78	Common		4	4		4	4	4	4		4	4
CBM67,GH78,GH94	Common		1	1		1	1	1	1		1	1
CE12	Common		4	4		4	4	4	4		4	4
CE14	Common		1	1		1	1	1	1		1	1
CE16	Common		3	3		3	3	3	3		3	3
CE2,CE3	Common		3	3		3	3	3	3		3	3
CE3	Common		3	3		3	3	3	3		3	3
CE4,GH57	Common		1	1		1	1	1	1		1	1
CE9	Common		1	1		1	1	1	1		1	1
GH1	Common		1	1		1	1	1	1		1	1
GH1,GH5	Common		2	2		2	2	2	2		2	2
GH10	Common		3	3		3	3	3	3		3	3
GH105	Common		5	5		5	5	5	5		5	5
GH105,GH76	Common		4	4		4	4	4	4		4	4
GH106	Common		1	1		1	1	1	1		1	1
GH125	Common		1	1		1	1	1	1		1	1
GH127	Common		1	1		1	1	1	1		1	1
GH13,GH133	Common		1	1		1	1	1	1		1	1
GH13,GH70	Common		1	1		1	1	1	1		1	1
GH131	Common		2	2		2	2	2	2		2	2
GH132	Common		2	2		2	2	2	2		2	2
GH135	Common		1	1		1	1	1	1		1	1
GH17	Common		6	6		6	6	6	6		6	6
GH2	Common		5	5		5	5	5	5		5	5
GH2,GH5,GH72	Common		1	1		1	1	1	1		1	1
GH2,GH72	Common		2	2		2	2	2	2		2	2
GH20	Common		3	3		3	3	3	3		3	3
GH24	Common		1	1		1	1	1	1		1	1
GH27,GH36	Common		5	5		5	5	5	5		5	5
GH28,GH49	Common		1	1		1	1	1	1		1	1
GH30	Common		1	1		1	1	1	1		1	1
GH32	Common		2	2		2	2	2	2		2	2
GH33	Common		1	1		1	1	1	1		1	1
GH35	Common		3	3		3	3	3	3		3	3
GH35,GH42	Common		1	1		1	1	1	1		1	1
GH36	Common		2	2		2	2	2	2		2	2
GH37	Common		2	2		2	2	2	2		2	2
GH37,GH78	Common		1	1		1	1	1	1		1	1
GH39	Common		1	1		1	1	1	1		1	1
GH39,GH51	Common		1	1		1	1	1	1		1	1
GH45	Common		1	1		1	1	1	1		1	1
GH47	Common		8	8		8	8	8	8		8	8
GH49	Common		1	1		1	1	1	1		1	1
GH5,GH53	Common		1	1		1	1	1	1		1	1
GH51	Common		1	1		1	1	1	1		1	1
GH55	Common		1	1		1	1	1	1		1	1
GH55,GH87	Common		2	2		2	2	2	2		2	2
GH6	Common		3	3		3	3	3	3		3	3
GH63	Common		1	1		1	1	1	1		1	1
GH64	Common		2	2		2	2	2	2		2	2
GH67	Common		1	1		1	1	1	1		1	1
GH75	Common		1	1		1	1	1	1		1	1
GH76	Common		4	4		4	4	4	4		4	4
GH79	Common		2	2		2	2	2	2		2	2
GH81	Common		2	2		2	2	2	2		2	2
GH88	Common		4	4		4	4	4	4		4	4
GH92	Common		3	3		3	3	3	3		3	3
GT1	Common		9	9		9	9	9	9		9	9
GT1,GT28	Common		1	1		1	1	1	1		1	1
GT15	Common		5	5		5	5	5	5		5	5
GT2,GT2_Cellulose_synt	Common		1	1		1	1	1	1		1	1
GT2,GT27,GT81	Common		2	2		2	2	2	2		2	2
GT20	Common		3	3		3	3	3	3		3	3
GT21	Common		1	1		1	1	1	1		1	1
GT22	Common		4	4		4	4	4	4		4	4
GT24,GT8	Common		1	1		1	1	1	1		1	1
GT28	Common		1	1		1	1	1	1		1	1
GT3,GT4,GT5	Common		1	1		1	1	1	1		1	1
GT31	Common		5	5		5	5	5	5		5	5
GT33	Common		1	1		1	1	1	1		1	1
GT34	Common		5	5		5	5	5	5		5	5
GT35	Common		1	1		1	1	1	1		1	1
GT39	Common		3	3		3	3	3	3		3	3
GT4	Common		3	3		3	3	3	3		3	3
GT4,GT5	Common		3	3		3	3	3	3		3	3
GT48	Common		1	1		1	1	1	1		1	1
GT50	Common		1	1		1	1	1	1		1	1
GT54	Common		1	1		1	1	1	1		1	1
GT57	Common		2	2		2	2	2	2		2	2
GT58	Common		1	1		1	1	1	1		1	1
GT59	Common		1	1		1	1	1	1		1	1
GT62	Common		3	3		3	3	3	3		3	3
GT64	Common		2	2		2	2	2	2		2	2
GT66	Common		1	1		1	1	1	1		1	1
GT69	Common		2	2		2	2	2	2		2	2
GT76	Common		1	1		1	1	1	1		1	1
GT8	Common		2	2		2	2	2	2		2	2
GT90	Common		6	6		6	6	6	6		6	6
PL3	Common		10	10		10	10	10	10		10	10
PL4	Common		4	4		4	4	4	4		4	4
Secreted in total			267	262		273	274	272	271		266	268
AA1	Divergence		3	3		1	3	1	3		3	3
AA10,AA13,CBM20	Divergence		1	1		0	1	1	1		1	1
AA13	Divergence		0	0		1	0	0	0		0	0
AA2	Divergence		4	4		4	4	4	4		4	5
AA3,AA8,CBM1	Divergence		1	0		1	0	1	0		1	0
AA5	Divergence		9	8		6	9	6	9		9	9
AA7	Divergence		17	17		14	17	14	17		17	16
AA9	Divergence		21	20		18	20	18	20		20	21
AA9,CBM1	Divergence		3	3		4	3	4	3		3	3
CBM1	Divergence		1	2		2	2	2	2		2	2
CBM1,CE1	Divergence		1	1		2	1	2	1		1	1
CBM1,CE15	Divergence		0	1		1	1	1	1		1	1
CBM1,GH11	Divergence		0	1		1	1	1	1		1	1
CBM1,GH5	Divergence		1	1		2	1	2	1		1	2
CBM1,GH7	Divergence		2	3		3	3	3	3		3	3
CBM1,GH74	Divergence		1	1		0	1	0	1		1	1
CBM1,PL1	Divergence		2	2		2	2	2	2		2	2
CBM38,GH32	Divergence		1	1		0	1	0	1		1	1
CBM60,GH11	Divergence		1	1		1	1	1	1		1	2
CE1	Divergence		3	3		3	3	3	3		3	2
CE1,CE10	Divergence		0	0		0	1	0	0		0	0
CE10	Divergence		6	5		5	6	5	6		6	6
CE12	Divergence		4	4		3	4	3	4		4	4
CE15	Divergence		1	0		0	0	0	0		0	0
CE2	Divergence		1	1		1	1	1	1		1	0
CE2,CE3	Divergence		3	3		2	3	2	3		3	2
CE3	Divergence		2	2		3	2	3	2		2	2
CE4	Divergence		4	4		4	4	4	4		4	3
CE8	Divergence		4	3		5	4	5	4		4	4
GH11	Divergence	Divergence	3	2		3	3	3	3		2	2
GH114	Divergence		0	0		0	0	0	0		0	1
GH115	Divergence		0	0		1	0	1	0		0	0
GH117,GH121,GH43	Divergence		0	1		1	1	1	1		1	1
GH117,GH43	Divergence	Divergence	4	3		1	2	1	2		2	3
GH12	Divergence		1	1		0	1	0	1		1	1
GH125	Divergence		0	0		1	0	1	0		0	1
GH127	Divergence		0	0		0	1	0	1		0	1
GH128	Divergence		1	1		1	2	1	1		1	2
GH17	Divergence		4	3		3	3	3	3		3	3
GH18	Divergence		5	5		5	6	5	6		5	5
GH2	Divergence		0	0		1	0	1	0		0	0
GH2,GH5	Divergence		1	1		2	1	2	1		1	1
GH2,GH72	Divergence		1	1		2	1	2	1		1	1
GH20	Divergence		2	2		2	2	2	2		2	1
GH27,GH36	Divergence		4	4		5	4	5	4		4	4
GH28	Divergence		6	6		5	6	5	6		6	5
GH28,PL1	Divergence		1	1		0	1	0	1		1	1
GH3	Divergence	Divergence	5	4		7	5	7	5		4	3
GH31	Divergence		1	2		2	2	1	2		2	2
GH35	Divergence		2	2		1	2	1	2		2	2
GH39	Divergence	Divergence	0	0		1	1	1	1		0	0
GH43	Divergence	Divergence	7	7		8	9	8	8		8	7
GH47	Divergence		0	0		2	0	2	0		0	0
GH5	Divergence		2	2		1	2	1	2		2	4
GH51	Divergence		0	0		1	0	1	0		0	1
GH6	Divergence		2	2		3	2	3	2		2	2
GH7	Divergence		2	1		3	1	3	1		1	1
GH74,GH93	Divergence		1	1		0	1	0	1		1	1
GH75	Divergence		0	0		1	0	1	0		0	0
GH76	Divergence		1	1		2	1	2	1		1	1
GH78	Divergence	Divergence	2	2		3	3	3	3		2	3
GH79	Divergence		1	1		0	1	0	1		1	1
GH92	Divergence		0	0		1	0	1	0		0	0
GH95	Divergence		0	0		1	0	1	0		0	1
GT15	Divergence		1	1		1	1	1	1		1	0
GT31	Divergence		0	0		1	0	1	0		0	0
PL1	Divergence		13	13		14	13	14	13		13	13
PL4	Divergence		3	3		4	3	4	3		3	3
PL6,PL9	Divergence		3	3		3	3	3	3		3	2
AA11	Common		2	2		2	2	2	2		2	2
AA12,AA8	Common		1	1		1	1	1	1		1	1
AA2,AA5	Common		1	1		1	1	1	1		1	1
AA3,AA8	Common		12	12		12	12	12	12		12	12
CBM1,CBM46,GH5	Common		1	1		1	1	1	1		1	1
CBM1,CE5	Common		1	1		1	1	1	1		1	1
CBM1,GH10	Common		1	1		1	1	1	1		1	1
CBM1,GH12	Common		1	1		1	1	1	1		1	1
CBM1,GH2,GH42,GH5	Common		1	1		1	1	1	1		1	1
CBM1,GH45	Common		1	1		1	1	1	1		1	1
CBM1,GH6	Common		1	1		1	1	1	1		1	1
CBM1,PL3	Common		1	1		1	1	1	1		1	1
CBM18	Common		1	1		1	1	1	1		1	1
CBM20,GH15	Common		2	2		2	2	2	2		2	2
CBM24,GH71,GH99	Common		1	1		1	1	1	1		1	1
CBM35,GH26	Common		1	1		1	1	1	1		1	1
CBM35,GH43	Common		1	1		1	1	1	1		1	1
CBM42,GH54	Common		1	1		1	1	1	1		1	1
CBM50	Common		2	2		2	2	2	2		2	2
CBM63	Common		1	1		1	1	1	1		1	1
CE16	Common		3	3		3	3	3	3		3	3
CE5	Common		11	11		11	11	11	11		11	11
GH1	Common		1	1		1	1	1	1		1	1
GH10	Common		2	2		2	2	2	2		2	2
GH105	Common		3	3		3	3	3	3		3	3
GH13	Common		1	1		1	1	1	1		1	1
GH131	Common		2	2		2	2	2	2		2	2
GH132	Common		1	1		1	1	1	1		1	1
GH16	Common		6	6		6	6	6	6		6	6
GH24	Common		1	1		1	1	1	1		1	1
GH28,GH49	Common		1	1		1	1	1	1		1	1
GH30	Common		1	1		1	1	1	1		1	1
GH32	Common		1	1		1	1	1	1		1	1
GH33	Common		1	1		1	1	1	1		1	1
GH33,GH93	Common		1	1		1	1	1	1		1	1
GH37	Common		1	1		1	1	1	1		1	1
GH37,GH78	Common		1	1		1	1	1	1		1	1
GH45	Common		1	1		1	1	1	1		1	1
GH49	Common		1	1		1	1	1	1		1	1
GH5,GH53	Common		1	1		1	1	1	1		1	1
GH55	Common		1	1		1	1	1	1		1	1
GH55,GH87	Common		2	2		2	2	2	2		2	2
GH64	Common		1	1		1	1	1	1		1	1
GH67	Common		1	1		1	1	1	1		1	1
GH81	Common		1	1		1	1	1	1		1	1
GT32	Common		1	1		1	1	1	1		1	1
PL3	Common		9	9		9	9	9	9		9	9

## Sheet: Table S9
Table S9 Annotated encoding proteins involved in plant cell wall degrading enzymes (CWDEs) among the sequenced genomes
Type	Race 2			Race 3					Race 1
	TO22	Ud1-4-1		HoMCLT	Gf-Cb5	GF1300	GF1192		VdLs.16	JR2
Pectin degradation	37	35		37	36	38	36		36	35
Pectin degradation (secreted)	31	30		33	31	33	31		31	30
Cellulose degradation	82	84		80	83	79	82		84	84
Cellulose degradation (secreted)	53	53		55	57	54	56		54	54
Hemicellulose degradation	65	66		62	66	61	65		67	67
Hemicellulose degradation- (secreted)	43	43		42	47	41	46		44	42
Ligin degradation	4	4		4	4	4	4		4	5
Ligin degradation (secreted)	3	3		3	3	3	3		3	4

## Sheet: Table S10
Table S10 Annotated pathogen-host interaction (PHI) homologs among the sequenced genomes
PHI ID	Divergence among genomes	Divergence among races	Race 2			Race 3					Race 1
			TO22	Ud1-4-1		HoMCLT	Gf-Cb5	GF1300	GF1192		VdLs.16	JR2
Total			2745	2747		2759	2747	2754	2728		2797	2778
PHI:3	Divergence		1	1		0	1	0	1		1	0
PHI:17	Divergence		0	0		1	0	1	0		0	0
PHI:24	Divergence		5	4		5	5	5	5		5	5
PHI:26	Divergence		1	1		0	1	0	1		1	1
PHI:55	Divergence		3	2		3	2	3	2		2	2
PHI:59	Divergence	Divergence	2	2		3	3	3	3		2	2
PHI:72/PHI:6784/PHI:6790/PHI:6812	Divergence		4	4		3	4	3	4		4	3
PHI:115	Divergence		1	1		2	1	2	1		1	2
PHI:120/PHI:594	Divergence		1	1		0	1	0	1		1	0
PHI:132	Divergence		0	0		1	0	1	0		0	0
PHI:133	Divergence		3	3		3	4	3	4		3	3
PHI:144	Divergence		7	7		7	9	7	6		7	9
PHI:187	Divergence		2	2		1	1	1	1		2	2
PHI:191	Divergence	Divergence	10	10		11	10	11	10		10	10
PHI:199	Divergence		2	2		4	2	4	2		2	2
PHI:202/PHI:1160/PHI:2309	Divergence		5	5		5	5	4	5		5	5
PHI:211/PHI:6806	Divergence		9	9		10	9	10	9		10	9
PHI:222	Divergence		3	3		2	3	2	3		3	3
PHI:244	Divergence		2	2		2	1	2	1		2	2
PHI:255	Divergence		1	1		0	1	0	1		1	1
PHI:259	Divergence		1	1		2	1	2	1		1	1
PHI:267	Divergence		4	4		5	3	5	3		4	3
PHI:278/PHI:1028	Divergence		3	2		4	3	4	3		3	3
PHI:300/PHI:2826	Divergence		0	0		1	0	1	0		0	0
PHI:304	Divergence		1	1		0	1	0	1		1	1
PHI:315/PHI:7241	Divergence		1	1		1	1	1	1		2	1
PHI:316/PHI:4606	Divergence		3	3		1	2	1	2		3	2
PHI:317	Divergence		1	1		0	1	0	1		1	1
PHI:319	Divergence	Divergence	2	2		3	2	3	2		2	2
PHI:325	Divergence		1	1		2	1	2	1		1	1
PHI:339	Divergence		3	2		3	2	3	2		3	3
PHI:344	Divergence		0	0		0	0	0	0		1	0
PHI:391	Divergence		3	3		3	3	3	3		3	2
PHI:404	Divergence		1	1		1	1	1	1		1	0
PHI:413	Divergence		0	0		1	0	1	0		0	0
PHI:424	Divergence		1	1		2	1	2	1		1	1
PHI:438	Divergence		3	3		6	3	6	3		3	3
PHI:441	Divergence		0	0		3	0	3	0		0	0
PHI:446/PHI:2348	Divergence		0	0		1	0	1	0		0	1
PHI:458	Divergence		5	5		4	5	4	5		5	5
PHI:482	Divergence		0	0		0	1	0	0		0	0
PHI:490	Divergence		1	1		0	1	0	1		1	1
PHI:495	Divergence		0	0		1	0	1	0		0	0
PHI:511	Divergence		3	3		4	3	4	4		3	3
PHI:538	Divergence		0	0		1	0	1	0		0	0
PHI:541	Divergence		6	5		5	5	5	5		6	6
PHI:544	Divergence		1	1		0	1	0	1		1	1
PHI:550	Divergence	Divergence	1	1		1	1	1	1		2	1
PHI:566	Divergence		6	7		6	6	6	6		6	6
PHI:569	Divergence		3	3		1	3	1	3		3	3
PHI:624	Divergence		1	1		1	0	1	1		1	1
PHI:664	Divergence		3	3		3	3	4	3		3	3
PHI:668	Divergence		0	0		0	1	0	1		0	0
PHI:715	Divergence		1	1		1	1	1	1		1	0
PHI:716	Divergence		12	12		10	12	10	12		12	10
PHI:719	Divergence		0	0		1	0	1	0		0	0
PHI:721	Divergence		1	1		2	1	2	1		1	1
PHI:722	Divergence		1	1		0	1	0	1		4	1
PHI:734	Divergence		1	1		2	1	2	1		1	1
PHI:743	Divergence		1	1		0	1	0	1		1	1
PHI:780/PHI:787/PHI:808/PHI:2054	Divergence		1	1		0	1	0	1		1	1
PHI:784	Divergence		6	6		5	5	5	5		6	5
PHI:812	Divergence		11	11		10	11	9	11		11	11
PHI:815	Divergence		1	1		0	1	0	1		1	1
PHI:823	Divergence		1	1		1	1	1	1		1	2
PHI:837	Divergence	Divergence	0	0		0	1	0	1		0	0
PHI:872	Divergence		2	2		1	2	1	2		2	2
PHI:874	Divergence		4	4		3	4	3	4		4	3
PHI:881	Divergence		4	4		3	4	3	4		4	5
PHI:882	Divergence		2	2		3	2	3	2		2	2
PHI:981	Divergence		0	0		1	0	1	0		0	0
PHI:1006	Divergence		2	2		1	2	1	2		3	2
PHI:1017/PHI:2067	Divergence		2	2		2	2	2	2		2	3
PHI:1018/PHI:2042	Divergence		9	9		10	8	10	8		9	9
PHI:1046	Divergence		5	5		6	5	5	5		5	5
PHI:1047	Divergence		2	2		2	2	2	2		2	3
PHI:1048	Divergence		1	1		1	2	1	2		2	2
PHI:1051	Divergence		1	1		0	1	0	1		1	1
PHI:1052	Divergence		2	2		2	2	1	2		2	3
PHI:1053/PHI:2288	Divergence		0	0		1	1	1	1		0	1
PHI:1082/PHI:2271	Divergence		1	1		1	0	1	0		1	1
PHI:1093	Divergence		0	1		1	1	1	2		1	1
PHI:1094	Divergence	Divergence	17	17		20	18	20	18		17	17
PHI:1161	Divergence		1	1		1	1	1	1		2	1
PHI:1170/PHI:1174	Divergence		1	1		2	1	2	1		1	1
PHI:1180	Divergence	Divergence	2	2		2	2	2	2		3	2
PHI:1182	Divergence		2	2		3	2	3	2		2	2
PHI:1186	Divergence		0	0		1	0	1	0		0	0
PHI:1193	Divergence		4	4		3	4	3	4		4	3
PHI:1203	Divergence		2	2		1	3	1	1		2	2
PHI:1206	Divergence	Divergence	2	2		3	2	3	2		2	2
PHI:1213	Divergence		0	0		0	0	0	0		0	1
PHI:1217	Divergence		1	1		1	1	1	1		1	0
PHI:1222	Divergence		1	1		2	1	2	1		1	1
PHI:1226	Divergence		1	1		1	1	1	1		1	2
PHI:1240/PHI:3088	Divergence		0	0		0	0	0	0		1	0
PHI:1245	Divergence		1	1		2	1	2	1		1	1
PHI:1251	Divergence		1	0		1	1	1	1		1	1
PHI:1256	Divergence		2	4		1	1	1	1		3	2
PHI:1259	Divergence		0	0		2	0	2	0		0	0
PHI:1260	Divergence		16	16		15	15	15	14		17	20
PHI:1265	Divergence		1	1		0	2	1	1		1	1
PHI:1269	Divergence		7	7		5	6	5	6		8	6
PHI:1270	Divergence		1	1		2	0	2	0		1	1
PHI:1271	Divergence		2	2		1	2	1	2		2	2
PHI:1279	Divergence		1	1		0	1	0	1		1	1
PHI:1280	Divergence	Divergence	0	0		0	0	0	0		0	1
PHI:1281	Divergence		1	1		0	1	0	1		1	1
PHI:1283	Divergence	Divergence	0	0		0	0	1	0		0	0
PHI:1284	Divergence		1	1		0	1	0	0		1	2
PHI:1285	Divergence	Divergence	1	1		0	1	0	1		1	1
PHI:1318	Divergence		0	0		1	0	1	0		0	0
PHI:1322	Divergence		1	1		1	1	1	1		1	0
PHI:1324	Divergence		1	1		0	1	0	1		1	1
PHI:1327	Divergence		0	0		1	0	1	0		0	1
PHI:1328	Divergence		0	0		1	0	1	0		0	0
PHI:1332	Divergence		1	1		2	1	2	1		1	1
PHI:1357	Divergence		1	1		2	1	2	1		1	1
PHI:1365	Divergence		1	1		1	0	1	1		0	1
PHI:1367	Divergence		1	1		2	1	2	1		1	1
PHI:1373	Divergence		1	1		0	1	0	1		1	1
PHI:1374	Divergence		1	1		1	1	1	1		1	2
PHI:1381	Divergence		2	2		1	1	1	1		3	2
PHI:1393	Divergence		1	1		2	1	2	1		1	1
PHI:1394	Divergence		0	0		1	0	1	0		0	0
PHI:1397	Divergence		1	1		0	1	1	1		1	1
PHI:1405	Divergence		1	1		0	0	0	0		1	0
PHI:1424	Divergence		2	2		3	2	2	2		3	2
PHI:1425	Divergence		7	7		7	7	9	7		7	7
PHI:1426	Divergence		2	2		1	2	1	2		2	2
PHI:1433	Divergence		2	2		3	3	3	3		3	3
PHI:1455	Divergence		2	2		0	2	0	1		2	2
PHI:1458	Divergence	Divergence	3	3		5	3	5	3		3	3
PHI:1477	Divergence		1	1		0	1	0	1		1	1
PHI:1481	Divergence		1	1		2	1	2	1		1	1
PHI:1484	Divergence		2	2		1	2	1	2		2	2
PHI:1489	Divergence		1	1		1	1	1	1		1	2
PHI:1496	Divergence	Divergence	0	0		1	0	1	0		0	0
PHI:1506	Divergence		1	1		0	1	0	1		1	1
PHI:1507	Divergence		0	0		1	0	1	0		0	0
PHI:1513	Divergence		1	1		0	1	0	1		1	1
PHI:1514	Divergence	Divergence	2	2		4	2	4	2		5	4
PHI:1521	Divergence		0	0		0	1	0	0		0	4
PHI:1522	Divergence		0	0		0	3	0	0		2	0
PHI:1527	Divergence		0	0		0	0	0	0		1	0
PHI:1537	Divergence		1	1		2	1	2	1		1	1
PHI:1538/PHI:4209/PHI:4236	Divergence		1	1		2	1	2	1		1	1
PHI:1542	Divergence		0	0		1	0	1	0		0	1
PHI:1543	Divergence		2	2		1	1	1	1		2	3
PHI:1552	Divergence		13	13		14	14	14	14		13	14
PHI:1555	Divergence		6	6		8	6	7	6		6	7
PHI:1566	Divergence		10	10		10	9	10	9		11	9
PHI:1572	Divergence		1	1		1	1	1	1		1	2
PHI:1575	Divergence	Divergence	2	2		4	2	4	2		2	2
PHI:1581	Divergence		9	9		8	9	8	9		9	9
PHI:1599	Divergence		0	0		1	0	1	0		0	0
PHI:1611	Divergence		0	0		1	0	1	0		0	0
PHI:1618	Divergence		1	1		2	1	2	1		1	1
PHI:1619	Divergence		0	0		0	0	0	0		1	0
PHI:1620	Divergence		2	2		1	1	1	1		2	2
PHI:1626	Divergence	Divergence	2	2		1	2	1	2		2	2
PHI:1637	Divergence	Divergence	3	3		2	2	2	2		3	2
PHI:1638	Divergence		1	1		2	1	2	1		1	1
PHI:1639	Divergence		0	0		1	0	1	0		0	0
PHI:1640	Divergence		1	1		1	1	1	1		1	0
PHI:1646	Divergence		1	1		0	1	0	1		1	1
PHI:1654	Divergence		0	0		1	0	1	0		0	0
PHI:1660	Divergence		0	0		0	0	0	0		0	1
PHI:1675	Divergence		3	3		3	4	3	4		3	3
PHI:1677	Divergence		0	0		1	0	1	0		0	0
PHI:1678	Divergence		1	2		2	2	2	2		2	2
PHI:1683	Divergence		2	2		1	2	1	2		2	2
PHI:1686	Divergence	Divergence	1	1		0	1	0	1		1	0
PHI:1695	Divergence		1	1		2	1	2	1		1	2
PHI:1710	Divergence	Divergence	1	1		2	1	2	1		1	1
PHI:1711	Divergence		1	1		2	1	2	1		1	1
PHI:1717	Divergence		1	1		2	1	2	1		1	1
PHI:1719	Divergence		2	2		2	2	2	2		2	1
PHI:1729	Divergence		2	2		0	2	0	2		2	2
PHI:1743	Divergence		1	1		1	1	2	1		1	1
PHI:1747	Divergence		1	1		0	1	0	1		1	1
PHI:1749	Divergence		1	1		2	1	2	1		1	1
PHI:1750	Divergence		1	1		0	1	0	1		1	1
PHI:1751	Divergence		1	1		0	0	0	0		1	1
PHI:1756	Divergence		1	1		0	1	0	1		1	1
PHI:1757	Divergence		1	1		2	1	2	1		1	1
PHI:1759	Divergence		2	2		2	2	2	2		2	1
PHI:1763	Divergence		2	2		1	2	1	2		2	2
PHI:1766	Divergence		0	1		0	1	0	1		0	1
PHI:1770	Divergence		1	1		1	1	0	1		1	1
PHI:1771	Divergence		1	1		1	1	0	1		1	1
PHI:1772	Divergence		5	5		2	4	2	4		7	7
PHI:1785	Divergence		1	1		2	1	2	1		1	1
PHI:1789	Divergence		1	1		2	2	2	2		1	1
PHI:1797	Divergence		1	1		2	1	2	1		1	2
PHI:1803	Divergence		1	1		0	1	0	1		1	1
PHI:1805	Divergence		1	1		0	1	0	1		1	1
PHI:1806	Divergence	Divergence	4	4		1	3	1	3		5	4
PHI:1812	Divergence		2	2		1	2	1	2		2	1
PHI:1814	Divergence		1	1		3	1	3	1		1	1
PHI:1818	Divergence		0	0		2	0	2	0		0	1
PHI:1819	Divergence		1	1		0	1	0	1		1	1
PHI:1820	Divergence		2	2		0	2	0	2		2	3
PHI:1821	Divergence		4	4		4	4	3	4		4	4
PHI:1824	Divergence		0	0		1	0	1	0		0	0
PHI:1828	Divergence	Divergence	1	1		2	1	2	1		1	1
PHI:1840	Divergence		1	1		0	1	0	1		1	0
PHI:1867	Divergence	Divergence	1	1		0	2	0	2		1	3
PHI:1868	Divergence		1	1		0	1	0	1		1	1
PHI:1869	Divergence		0	0		1	0	1	0		0	0
PHI:1870	Divergence		2	2		0	2	0	2		2	2
PHI:1877	Divergence	Divergence	0	0		1	0	1	0		0	0
PHI:1882	Divergence		0	0		0	0	0	0		0	1
PHI:1884	Divergence		1	1		1	2	1	0		1	1
PHI:1893	Divergence		1	1		1	1	1	1		1	2
PHI:1896	Divergence		1	1		0	1	0	1		1	1
PHI:1898	Divergence		2	2		1	2	1	2		2	1
PHI:1904	Divergence		2	2		2	3	2	3		2	2
PHI:1905	Divergence		0	0		1	0	1	0		0	0
PHI:1916	Divergence		1	1		2	1	2	1		1	1
PHI:1919	Divergence		2	2		1	2	1	2		2	2
PHI:1921	Divergence		2	2		1	2	1	2		2	2
PHI:1922	Divergence		1	1		0	1	0	1		1	1
PHI:1926	Divergence		1	1		2	1	2	1		1	1
PHI:1930	Divergence		1	1		0	1	0	1		1	1
PHI:1938	Divergence		1	1		1	1	1	1		1	3
PHI:1939	Divergence		5	5		6	6	6	6		6	5
PHI:1941	Divergence		4	4		1	4	1	4		4	5
PHI:1946	Divergence		1	1		0	1	0	1		1	1
PHI:1947	Divergence		3	3		2	3	2	3		3	3
PHI:1948	Divergence		1	1		0	1	0	1		1	2
PHI:1954	Divergence		2	2		3	2	2	2		2	2
PHI:1960	Divergence		1	1		1	1	1	1		1	2
PHI:1974	Divergence		2	2		2	2	2	2		3	2
PHI:1975	Divergence		1	1		1	1	1	1		1	2
PHI:1977	Divergence		1	1		2	1	2	1		1	1
PHI:1986	Divergence		1	1		2	1	2	1		1	1
PHI:1988	Divergence		0	0		1	0	1	0		0	0
PHI:1993	Divergence		1	1		2	1	2	1		1	1
PHI:1994	Divergence		0	0		1	0	1	0		0	0
PHI:2000	Divergence		1	1		0	1	0	1		1	0
PHI:2002	Divergence	Divergence	1	1		0	1	0	1		1	0
PHI:2006/PHI:2008	Divergence		4	4		3	4	3	4		5	5
PHI:2009	Divergence		3	3		2	2	2	2		3	3
PHI:2018/PHI:2106	Divergence		1	1		1	1	1	1		1	2
PHI:2025	Divergence		2	2		2	2	2	2		2	3
PHI:2034	Divergence		10	10		8	10	8	10		10	10
PHI:2038	Divergence		4	4		5	4	5	4		4	4
PHI:2043	Divergence		4	5		5	5	5	5		5	5
PHI:2049	Divergence		0	0		1	0	1	0		0	1
PHI:2070	Divergence		1	1		2	1	2	1		1	1
PHI:2078	Divergence		1	1		2	1	2	1		1	1
PHI:2086	Divergence		2	2		1	2	1	2		2	2
PHI:2090	Divergence		0	0		1	0	1	0		0	0
PHI:2095	Divergence		2	2		2	2	2	2		3	2
PHI:2100	Divergence		2	2		1	2	1	2		2	2
PHI:2105	Divergence		2	2		1	2	1	1		2	2
PHI:2107	Divergence	Divergence	4	4		3	4	3	4		5	4
PHI:2113	Divergence	Divergence	0	0		0	0	0	0		0	1
PHI:2131	Divergence		1	1		0	1	0	1		1	1
PHI:2133	Divergence		1	1		0	0	0	0		1	0
PHI:2144	Divergence		1	1		0	1	0	1		1	1
PHI:2148	Divergence		1	1		0	1	0	1		1	1
PHI:2156	Divergence		0	0		0	0	0	0		0	1
PHI:2161	Divergence		1	1		0	1	0	1		1	1
PHI:2162/PHI:7725	Divergence		0	0		1	0	1	0		0	0
PHI:2165	Divergence		4	4		2	4	2	4		4	4
PHI:2178	Divergence		0	0		1	0	1	0		0	0
PHI:2193	Divergence		1	1		0	1	0	1		1	1
PHI:2203	Divergence		1	1		0	1	0	1		1	1
PHI:2237	Divergence		1	1		0	1	0	1		1	1
PHI:2240/PHI:4586	Divergence		1	1		0	1	0	1		1	1
PHI:2247	Divergence		4	4		3	4	3	4		4	3
PHI:2256	Divergence		3	3		4	3	3	3		3	3
PHI:2269	Divergence		7	7		7	6	7	6		8	7
PHI:2284/PHI:3438	Divergence		1	1		1	1	1	1		1	0
PHI:2289	Divergence		2	2		1	2	1	2		2	2
PHI:2294	Divergence	Divergence	0	0		1	0	1	0		0	0
PHI:2315	Divergence		18	18		17	18	17	18		22	19
PHI:2321	Divergence		2	2		3	2	3	2		2	2
PHI:2357	Divergence		5	5		6	4	6	5		4	6
PHI:2376	Divergence		1	1		3	1	3	1		1	1
PHI:2377	Divergence		0	0		1	0	1	0		2	0
PHI:2379	Divergence		0	1		1	0	1	0		0	0
PHI:2383	Divergence		3	3		3	3	3	3		3	2
PHI:2388	Divergence		2	2		3	3	3	2		2	2
PHI:2393	Divergence		1	1		2	1	2	1		1	1
PHI:2425	Divergence		0	0		1	0	1	0		0	0
PHI:2432	Divergence		0	0		1	0	1	0		0	0
PHI:2463	Divergence		1	1		2	1	2	1		1	1
PHI:2482	Divergence		1	1		1	0	1	0		1	0
PHI:2521	Divergence		1	1		2	1	2	1		1	1
PHI:2533	Divergence		1	1		2	1	2	1		1	1
PHI:2544	Divergence		7	7		6	7	6	7		7	7
PHI:2545	Divergence		3	3		2	3	2	3		3	3
PHI:2553	Divergence		2	2		1	2	1	2		2	2
PHI:2558	Divergence	Divergence	1	1		2	1	2	1		1	2
PHI:2563	Divergence		1	1		1	1	0	1		1	1
PHI:2570	Divergence		11	11		11	11	11	11		11	12
PHI:2638	Divergence		3	3		2	3	2	3		3	3
PHI:2639	Divergence		1	1		2	1	2	1		1	1
PHI:2693	Divergence		2	2		3	2	3	2		2	2
PHI:2728	Divergence		1	1		2	1	2	1		1	1
PHI:2745	Divergence		3	3		2	3	2	3		3	3
PHI:2809/PHI:2828	Divergence		0	0		1	0	1	0		0	0
PHI:2832	Divergence		1	1		1	1	1	1		3	1
PHI:2839	Divergence		2	2		2	2	2	2		2	3
PHI:2849	Divergence		5	5		4	5	4	5		5	5
PHI:2895	Divergence		1	1		0	1	0	1		1	0
PHI:2911	Divergence		1	1		1	1	2	1		1	1
PHI:2922/PHI:5143/PHI:5179	Divergence		0	0		1	1	1	1		0	0
PHI:2940	Divergence		1	1		0	1	0	1		1	1
PHI:2968	Divergence		3	3		4	3	4	3		3	3
PHI:2972	Divergence		1	0		0	0	0	0		0	0
PHI:2976	Divergence		4	4		4	4	5	4		4	3
PHI:2983/PHI:5629	Divergence		0	0		1	0	1	0		0	1
PHI:2996	Divergence		1	1		2	1	2	1		1	1
PHI:3038	Divergence		2	2		3	2	3	2		2	1
PHI:3067	Divergence		1	1		2	1	2	1		1	1
PHI:3071	Divergence		1	1		1	0	1	0		1	1
PHI:3123	Divergence		1	1		1	0	1	1		1	1
PHI:3132	Divergence		0	0		1	0	1	0		0	0
PHI:3161	Divergence		2	2		1	1	1	1		2	2
PHI:3164	Divergence		1	1		0	1	0	1		1	0
PHI:3208	Divergence		0	0		0	0	0	0		0	1
PHI:3216	Divergence		13	13		10	13	10	13		13	13
PHI:3237	Divergence		2	2		1	2	1	2		2	2
PHI:3238	Divergence		4	4		3	4	3	4		4	4
PHI:3270	Divergence		1	1		1	1	1	1		1	0
PHI:3278	Divergence		1	1		2	1	1	1		1	1
PHI:3290	Divergence		0	0		1	0	1	0		0	0
PHI:3312	Divergence		2	2		1	2	1	2		2	2
PHI:3314	Divergence		1	1		0	1	0	1		1	1
PHI:3315	Divergence	Divergence	0	0		1	1	1	1		0	0
PHI:3347	Divergence		3	3		3	4	3	4		3	3
PHI:3354	Divergence		1	1		2	1	2	1		1	1
PHI:3364	Divergence		1	1		0	1	0	1		1	1
PHI:3378	Divergence		7	7		8	7	7	7		7	7
PHI:3381	Divergence		13	13		13	12	13	12		13	12
PHI:3383	Divergence		0	0		1	0	1	0		0	0
PHI:3384	Divergence		0	0		1	0	1	0		0	0
PHI:3390	Divergence		0	0		0	0	1	0		0	0
PHI:3478	Divergence		0	0		1	0	1	0		0	0
PHI:3489	Divergence		0	0		1	0	1	0		0	0
PHI:3490	Divergence		1	1		0	1	0	1		1	1
PHI:3512	Divergence	Divergence	2	3		3	3	3	3		3	3
PHI:3514	Divergence		1	2		1	2	1	2		2	2
PHI:3526	Divergence		1	1		2	1	2	1		1	2
PHI:3528	Divergence		5	5		5	5	5	5		7	5
PHI:3534	Divergence		0	0		1	0	1	0		0	0
PHI:3608	Divergence		2	2		0	2	0	2		2	2
PHI:3658	Divergence		1	1		3	1	3	1		1	1
PHI:3662	Divergence		2	2		3	2	2	2		2	2
PHI:3793	Divergence		0	0		1	0	1	0		0	0
PHI:3865	Divergence		3	3		4	3	4	3		3	2
PHI:3866	Divergence		0	0		1	0	1	0		0	0
PHI:3899	Divergence	Divergence	3	3		2	3	3	3		4	2
PHI:3909	Divergence		2	2		1	2	1	2		2	2
PHI:3924	Divergence		3	3		4	3	4	3		3	3
PHI:3944	Divergence		1	1		1	1	1	1		1	0
PHI:3958	Divergence		1	1		0	1	0	1		1	1
PHI:3973	Divergence		2	2		2	2	2	1		2	2
PHI:3984	Divergence		4	5		6	6	6	6		5	5
PHI:4024	Divergence		20	20		19	21	19	21		20	20
PHI:4050	Divergence		0	0		0	0	0	0		0	1
PHI:4053	Divergence		1	1		0	1	0	1		1	1
PHI:4076	Divergence		1	1		0	1	0	1		1	1
PHI:4077	Divergence		2	2		2	2	2	2		2	1
PHI:4080	Divergence		1	1		1	1	0	1		1	1
PHI:4108	Divergence		1	1		2	1	2	1		1	2
PHI:4110	Divergence		1	1		0	1	0	1		1	1
PHI:4194	Divergence		1	1		0	0	0	0		1	0
PHI:4208	Divergence		1	0		1	0	1	1		1	0
PHI:4217	Divergence		2	2		2	2	1	2		2	1
PHI:4230	Divergence		3	3		1	3	1	3		3	3
PHI:4231	Divergence		4	4		5	5	5	5		4	5
PHI:4246	Divergence		0	1		1	1	1	1		1	1
PHI:4475	Divergence		9	8		6	7	6	7		8	9
PHI:4492	Divergence		1	1		0	1	1	1		1	1
PHI:4508	Divergence		2	2		2	1	2	1		2	2
PHI:4520	Divergence		1	1		1	1	1	1		1	2
PHI:4525	Divergence		2	2		3	2	2	2		2	2
PHI:4583	Divergence		0	0		0	0	0	0		1	0
PHI:4584	Divergence		1	1		1	1	1	1		0	1
PHI:4603	Divergence		1	1		2	1	1	1		1	1
PHI:4608	Divergence		0	1		2	1	2	1		1	1
PHI:4609	Divergence		4	4		2	4	2	4		4	3
PHI:4618	Divergence	Divergence	4	4		3	4	3	4		4	4
PHI:4619	Divergence		0	0		1	0	1	0		0	0
PHI:4644	Divergence		1	1		1	1	1	0		1	1
PHI:4672	Divergence		4	4		3	4	3	4		4	3
PHI:4730	Divergence		0	0		0	0	1	0		0	0
PHI:4837	Divergence		2	2		2	3	2	3		2	3
PHI:4922	Divergence		0	0		0	0	0	0		0	1
PHI:4975	Divergence		2	2		1	2	1	2		2	2
PHI:4988	Divergence		0	0		0	0	0	0		0	1
PHI:4989	Divergence		1	1		1	1	1	1		1	0
PHI:5040	Divergence	Divergence	1	1		2	1	2	1		1	1
PHI:5271	Divergence		13	13		12	14	12	14		13	13
PHI:5272	Divergence		1	1		2	1	2	1		1	0
PHI:5275	Divergence		1	1		1	1	1	1		2	1
PHI:5297	Divergence	Divergence	1	1		2	1	2	1		1	1
PHI:5347	Divergence		2	2		2	1	2	1		2	1
PHI:5394	Divergence	Divergence	4	4		5	4	5	4		4	3
PHI:5405	Divergence		1	1		0	1	0	1		1	1
PHI:5440	Divergence		7	7		6	7	6	7		7	6
PHI:5470	Divergence		1	1		0	1	0	1		1	1
PHI:5554	Divergence		4	4		3	4	3	4		4	4
PHI:5578	Divergence		2	2		2	3	2	2		2	2
PHI:5583	Divergence		1	1		0	1	0	1		1	1
PHI:5590	Divergence		1	1		0	1	0	1		1	1
PHI:5598	Divergence		1	1		0	1	1	1		1	1
PHI:5599	Divergence		1	1		3	1	3	1		1	1
PHI:5600	Divergence		0	0		1	0	1	0		0	0
PHI:5614	Divergence		0	0		0	0	0	0		0	1
PHI:5623	Divergence		1	1		0	1	0	1		1	1
PHI:5630	Divergence		1	1		1	1	1	1		1	0
PHI:5631	Divergence		1	1		0	1	0	1		1	1
PHI:5632	Divergence		0	0		1	0	1	0		0	0
PHI:5633	Divergence		3	3		4	3	3	3		3	4
PHI:5635	Divergence		3	3		2	3	2	3		3	2
PHI:5641	Divergence		1	1		2	1	2	1		1	1
PHI:5644	Divergence		0	0		0	0	0	0		0	1
PHI:5650	Divergence		1	1		0	0	0	0		1	1
PHI:5652	Divergence		1	1		1	1	2	1		1	1
PHI:5675	Divergence		2	1		0	1	0	1		1	1
PHI:5676	Divergence		2	2		1	2	1	2		2	2
PHI:5678	Divergence		1	1		1	1	1	1		1	0
PHI:5679	Divergence		1	1		0	1	0	1		1	1
PHI:5681	Divergence		0	0		1	0	1	0		0	0
PHI:5683	Divergence		2	2		3	2	3	2		2	2
PHI:5686	Divergence		1	1		2	1	2	1		1	1
PHI:5688	Divergence		0	1		2	1	2	1		1	1
PHI:6081	Divergence		0	0		1	0	1	0		0	0
PHI:6084	Divergence		0	0		0	0	0	0		0	1
PHI:6111	Divergence		5	5		4	5	4	5		5	5
PHI:6135/PHI:6636	Divergence		3	3		4	3	4	3		3	3
PHI:6183	Divergence		3	3		4	3	5	3		3	4
PHI:6187	Divergence		1	1		0	1	0	1		1	1
PHI:6188	Divergence		3	3		4	3	4	3		3	3
PHI:6262	Divergence		1	1		1	1	1	1		2	1
PHI:6269	Divergence		1	1		1	0	1	1		1	1
PHI:6276	Divergence		2	2		2	2	2	2		1	2
PHI:6331	Divergence		10	10		8	9	9	9		10	9
PHI:6381	Divergence		1	1		0	1	0	1		1	1
PHI:6471	Divergence		1	2		2	2	2	2		1	2
PHI:6476	Divergence		0	0		1	0	1	0		0	0
PHI:6510/PHI:7620	Divergence		12	12		13	12	13	12		12	12
PHI:6612	Divergence		4	4		7	4	6	4		4	5
PHI:6613	Divergence		0	0		1	0	1	0		0	0
PHI:6614	Divergence		1	1		2	1	2	1		1	1
PHI:6625	Divergence		0	0		0	0	0	0		0	1
PHI:6626	Divergence		3	3		2	3	2	3		3	3
PHI:6644	Divergence		0	0		0	0	0	0		0	1
PHI:6653/PHI:7480	Divergence		0	0		1	0	1	0		0	1
PHI:6660	Divergence		0	0		1	0	1	0		0	0
PHI:6711	Divergence	Divergence	2	2		3	2	3	2		2	2
PHI:6730	Divergence		0	0		0	0	1	0		0	0
PHI:6732	Divergence		0	0		1	0	1	0		0	0
PHI:6739	Divergence		2	2		2	3	2	3		2	2
PHI:6795	Divergence		2	2		3	2	3	2		2	2
PHI:6854	Divergence		1	1		0	1	0	1		1	1
PHI:6855	Divergence		0	0		0	0	1	0		0	0
PHI:6856	Divergence		0	0		2	0	2	0		0	0
PHI:6868	Divergence		3	3		1	3	1	3		3	3
PHI:6881	Divergence		2	1		0	1	0	1		2	2
PHI:6903	Divergence		1	1		0	1	0	1		1	0
PHI:6927	Divergence		12	12		11	12	11	12		12	12
PHI:6938/PHI:6989	Divergence		2	2		2	2	3	2		2	2
PHI:6946	Divergence		1	1		2	1	2	1		1	2
PHI:6970	Divergence		1	1		1	3	1	1		1	1
PHI:6977	Divergence		1	1		0	1	0	1		1	1
PHI:6986	Divergence		2	2		2	2	2	2		4	4
PHI:7115	Divergence		1	1		0	1	0	1		1	1
PHI:7134	Divergence		3	3		5	3	5	3		3	3
PHI:7151	Divergence		0	0		1	0	0	0		0	0
PHI:7152	Divergence		2	2		2	3	3	3		2	2
PHI:7155	Divergence		3	2		3	2	3	2		2	2
PHI:7159	Divergence		1	0		0	1	0	0		0	0
PHI:7165	Divergence		2	2		1	2	1	2		2	2
PHI:7166	Divergence	Divergence	0	0		1	0	1	0		0	0
PHI:7172	Divergence		3	3		2	3	2	3		3	3
PHI:7173	Divergence		4	4		5	4	4	4		4	4
PHI:7193	Divergence		1	1		0	1	0	1		1	1
PHI:7194	Divergence		4	4		2	4	2	4		4	3
PHI:7207	Divergence		3	3		3	3	2	3		3	3
PHI:7214	Divergence		1	1		2	1	2	1		1	1
PHI:7221	Divergence		0	0		1	0	1	0		0	0
PHI:7243	Divergence		5	5		4	5	4	5		5	6
PHI:7279	Divergence		0	0		0	0	0	0		0	1
PHI:7280	Divergence		1	1		0	1	0	1		1	0
PHI:7297/PHI:7304	Divergence		1	1		1	1	1	1		1	0
PHI:7311	Divergence		1	1		0	1	0	1		1	1
PHI:7350	Divergence		0	0		0	0	0	0		0	1
PHI:7353	Divergence		1	1		1	1	1	1		1	2
PHI:7381	Divergence		0	0		0	0	0	0		0	1
PHI:7457	Divergence		1	1		2	1	2	1		1	1
PHI:7485	Divergence		0	0		1	0	1	0		0	2
PHI:7511	Divergence		5	5		5	5	5	5		5	4
PHI:7541	Divergence		0	0		1	0	1	0		0	0
PHI:7559	Divergence		2	2		1	4	1	2		2	2
PHI:7561	Divergence		1	1		1	1	1	1		1	0
PHI:7594	Divergence		2	1		1	1	1	0		1	1
PHI:7650	Divergence		0	0		0	0	0	0		0	1
PHI:7673	Divergence		0	0		1	0	1	0		0	0
PHI:7683	Divergence		6	6		5	5	5	5		6	5
PHI:7701	Divergence		0	0		0	0	0	0		0	1
PHI:7704	Divergence	Divergence	4	4		5	4	4	4		4	4
PHI:7706	Divergence		2	2		2	2	2	2		2	1
PHI:7707	Divergence		2	2		1	1	1	1		3	2
PHI:7708	Divergence		10	11		9	10	9	10		10	11
PHI:7724	Divergence		1	1		1	1	1	1		2	1
PHI:7741	Divergence		2	2		3	2	3	2		3	2
PHI:7748	Divergence		0	0		1	0	1	0		0	0
PHI:7751	Divergence		1	1		0	1	0	1		1	1
PHI:7755	Divergence		1	1		1	1	1	1		1	0
PHI:7787	Divergence	Divergence	2	2		1	1	1	1		2	2
PHI:7788	Divergence		9	8		9	9	9	9		8	8
PHI:7815	Divergence		0	0		1	0	1	0		0	0
PHI:7843	Divergence		1	1		3	1	3	1		1	2
PHI:7917	Divergence		1	1		1	1	1	1		1	0
PHI:7930	Divergence		0	0		0	0	0	0		0	1
PHI:7945	Divergence		1	1		0	1	0	1		1	1
PHI:7964	Divergence		0	1		1	1	1	1		1	1
PHI:7993	Divergence		1	1		2	1	2	1		1	1
PHI:7999	Divergence		1	1		1	1	1	1		1	0
PHI:8035	Divergence		0	0		0	1	0	1		0	0
PHI:8050	Divergence		2	2		1	2	1	2		2	2
PHI:8053	Divergence		0	0		1	0	0	0		0	0
PHI:1002	Common		1	1		1	1	1	1		1	1
PHI:1013	Common		1	1		1	1	1	1		1	1
PHI:1020/PHI:1022/PHI:2362	Common		1	1		1	1	1	1		1	1
PHI:1021/PHI:2981	Common		2	2		2	2	2	2		2	2
PHI:1030	Common		1	1		1	1	1	1		1	1
PHI:1034	Common		1	1		1	1	1	1		1	1
PHI:104	Common		1	1		1	1	1	1		1	1
PHI:1040	Common		1	1		1	1	1	1		1	1
PHI:1054	Common		1	1		1	1	1	1		1	1
PHI:1055	Common		1	1		1	1	1	1		1	1
PHI:1056	Common		1	1		1	1	1	1		1	1
PHI:1057	Common		1	1		1	1	1	1		1	1
PHI:106/PHI:7209	Common		3	3		3	3	3	3		3	3
PHI:1078	Common		1	1		1	1	1	1		1	1
PHI:1080	Common		1	1		1	1	1	1		1	1
PHI:1085	Common		2	2		2	2	2	2		2	2
PHI:1086	Common		1	1		1	1	1	1		1	1
PHI:1087	Common		1	1		1	1	1	1		1	1
PHI:1088	Common	Divergence	1	1		1	1	1	1		1	1
PHI:1089	Common		2	2		2	2	2	2		2	2
PHI:1090/PHI:1163/PHI:3893	Common		1	1		1	1	1	1		1	1
PHI:1096	Common		1	1		1	1	1	1		1	1
PHI:1097	Common	Divergence	1	1		1	1	1	1		1	1
PHI:1103/PHI:2282	Common		1	1		1	1	1	1		1	1
PHI:1133	Common		1	1		1	1	1	1		1	1
PHI:1135	Common		1	1		1	1	1	1		1	1
PHI:1139	Common		3	3		3	3	3	3		3	3
PHI:1162	Common		1	1		1	1	1	1		1	1
PHI:1164	Common		1	1		1	1	1	1		1	1
PHI:1165/PHI:1642/PHI:3109	Common	Divergence	1	1		1	1	1	1		1	1
PHI:1167	Common	Divergence	1	1		1	1	1	1		1	1
PHI:1169/PHI:1172	Common		1	1		1	1	1	1		1	1
PHI:1175/PHI:6148	Common		1	1		1	1	1	1		1	1
PHI:1177	Common		1	1		1	1	1	1		1	1
PHI:1178/PHI:4941	Common		1	1		1	1	1	1		1	1
PHI:1181	Common		1	1		1	1	1	1		1	1
PHI:1184/PHI:6974	Common		1	1		1	1	1	1		1	1
PHI:1185	Common		1	1		1	1	1	1		1	1
PHI:1187	Common		1	1		1	1	1	1		1	1
PHI:1190	Common		1	1		1	1	1	1		1	1
PHI:1192	Common		1	1		1	1	1	1		1	1
PHI:1197/PHI:3862	Common		1	1		1	1	1	1		1	1
PHI:1198	Common		1	1		1	1	1	1		1	1
PHI:1200/PHI:4587	Common		1	1		1	1	1	1		1	1
PHI:1201	Common		1	1		1	1	1	1		1	1
PHI:1205	Common		1	1		1	1	1	1		1	1
PHI:1207/PHI:3178	Common		1	1		1	1	1	1		1	1
PHI:1208/PHI:3131	Common		1	1		1	1	1	1		1	1
PHI:1209	Common		2	2		2	2	2	2		2	2
PHI:121	Common		1	1		1	1	1	1		1	1
PHI:1210	Common		1	1		1	1	1	1		1	1
PHI:1211	Common		1	1		1	1	1	1		1	1
PHI:1212	Common		1	1		1	1	1	1		1	1
PHI:1214	Common		1	1		1	1	1	1		1	1
PHI:1216	Common		1	1		1	1	1	1		1	1
PHI:1218	Common		1	1		1	1	1	1		1	1
PHI:1219	Common		1	1		1	1	1	1		1	1
PHI:1220	Common		1	1		1	1	1	1		1	1
PHI:1221	Common		1	1		1	1	1	1		1	1
PHI:1223	Common		1	1		1	1	1	1		1	1
PHI:1224	Common		1	1		1	1	1	1		1	1
PHI:1225	Common		1	1		1	1	1	1		1	1
PHI:1227	Common		1	1		1	1	1	1		1	1
PHI:1228	Common		1	1		1	1	1	1		1	1
PHI:1229	Common		1	1		1	1	1	1		1	1
PHI:123/PHI:775/PHI:794/PHI:7227	Common		1	1		1	1	1	1		1	1
PHI:1230	Common		1	1		1	1	1	1		1	1
PHI:1231/PHI:1492	Common		1	1		1	1	1	1		1	1
PHI:1232	Common		1	1		1	1	1	1		1	1
PHI:1233	Common		1	1		1	1	1	1		1	1
PHI:1234	Common		2	2		2	2	2	2		2	2
PHI:1235	Common		2	2		2	2	2	2		2	2
PHI:1236	Common		1	1		1	1	1	1		1	1
PHI:1237	Common		1	1		1	1	1	1		1	1
PHI:1238	Common		1	1		1	1	1	1		1	1
PHI:124	Common		1	1		1	1	1	1		1	1
PHI:1241	Common		1	1		1	1	1	1		1	1
PHI:1242	Common		1	1		1	1	1	1		1	1
PHI:1243	Common		1	1		1	1	1	1		1	1
PHI:1244	Common		1	1		1	1	1	1		1	1
PHI:1246	Common		1	1		1	1	1	1		1	1
PHI:1247	Common		1	1		1	1	1	1		1	1
PHI:1248	Common		1	1		1	1	1	1		1	1
PHI:1249	Common		1	1		1	1	1	1		1	1
PHI:1252	Common		1	1		1	1	1	1		1	1
PHI:1253	Common		1	1		1	1	1	1		1	1
PHI:1254	Common		1	1		1	1	1	1		1	1
PHI:1255	Common		1	1		1	1	1	1		1	1
PHI:1257	Common		1	1		1	1	1	1		1	1
PHI:1258	Common		1	1		1	1	1	1		1	1
PHI:1263	Common		2	2		2	2	2	2		2	2
PHI:1267	Common		1	1		1	1	1	1		1	1
PHI:1268	Common		1	1		1	1	1	1		1	1
PHI:1273	Common		1	1		1	1	1	1		1	1
PHI:1274	Common		2	2		2	2	2	2		2	2
PHI:1275	Common		1	1		1	1	1	1		1	1
PHI:1287	Common		1	1		1	1	1	1		1	1
PHI:1288/PHI:6300	Common		1	1		1	1	1	1		1	1
PHI:1289	Common		1	1		1	1	1	1		1	1
PHI:1291	Common		1	1		1	1	1	1		1	1
PHI:1293/PHI:3853	Common		1	1		1	1	1	1		1	1
PHI:1294	Common		1	1		1	1	1	1		1	1
PHI:1296	Common		1	1		1	1	1	1		1	1
PHI:1297	Common		1	1		1	1	1	1		1	1
PHI:1299	Common		1	1		1	1	1	1		1	1
PHI:1300	Common		1	1		1	1	1	1		1	1
PHI:1301	Common		1	1		1	1	1	1		1	1
PHI:1302	Common		1	1		1	1	1	1		1	1
PHI:1303	Common		1	1		1	1	1	1		1	1
PHI:1304	Common		1	1		1	1	1	1		1	1
PHI:1305	Common		1	1		1	1	1	1		1	1
PHI:1306	Common		1	1		1	1	1	1		1	1
PHI:1309	Common		1	1		1	1	1	1		1	1
PHI:131	Common		1	1		1	1	1	1		1	1
PHI:1310	Common		1	1		1	1	1	1		1	1
PHI:1313	Common		1	1		1	1	1	1		1	1
PHI:1316	Common		1	1		1	1	1	1		1	1
PHI:1317	Common		2	2		2	2	2	2		2	2
PHI:1319	Common		1	1		1	1	1	1		1	1
PHI:1325	Common		2	2		2	2	2	2		2	2
PHI:1326	Common		1	1		1	1	1	1		1	1
PHI:1330	Common		1	1		1	1	1	1		1	1
PHI:1334	Common		1	1		1	1	1	1		1	1
PHI:1336	Common		1	1		1	1	1	1		1	1
PHI:1338	Common		1	1		1	1	1	1		1	1
PHI:134	Common		1	1		1	1	1	1		1	1
PHI:1342	Common		2	2		2	2	2	2		2	2
PHI:1343	Common		1	1		1	1	1	1		1	1
PHI:1344	Common		1	1		1	1	1	1		1	1
PHI:1345	Common		2	2		2	2	2	2		2	2
PHI:1347	Common		1	1		1	1	1	1		1	1
PHI:1348	Common		1	1		1	1	1	1		1	1
PHI:1350	Common		1	1		1	1	1	1		1	1
PHI:1351	Common		1	1		1	1	1	1		1	1
PHI:1354	Common		1	1		1	1	1	1		1	1
PHI:1356	Common		1	1		1	1	1	1		1	1
PHI:1358	Common		1	1		1	1	1	1		1	1
PHI:1359	Common		1	1		1	1	1	1		1	1
PHI:1360	Common		1	1		1	1	1	1		1	1
PHI:1363	Common		2	2		2	2	2	2		2	2
PHI:1368	Common		1	1		1	1	1	1		1	1
PHI:1369	Common		1	1		1	1	1	1		1	1
PHI:1372	Common		1	1		1	1	1	1		1	1
PHI:1375	Common		1	1		1	1	1	1		1	1
PHI:1376	Common		1	1		1	1	1	1		1	1
PHI:1377	Common		1	1		1	1	1	1		1	1
PHI:1378	Common		1	1		1	1	1	1		1	1
PHI:1379	Common		1	1		1	1	1	1		1	1
PHI:1380	Common		1	1		1	1	1	1		1	1
PHI:1382	Common		1	1		1	1	1	1		1	1
PHI:1383	Common		1	1		1	1	1	1		1	1
PHI:1384	Common		1	1		1	1	1	1		1	1
PHI:1385	Common		2	2		2	2	2	2		2	2
PHI:1388	Common		1	1		1	1	1	1		1	1
PHI:1389	Common		1	1		1	1	1	1		1	1
PHI:139	Common		3	3		3	3	3	3		3	3
PHI:1390	Common		1	1		1	1	1	1		1	1
PHI:1391	Common		1	1		1	1	1	1		1	1
PHI:1392	Common		1	1		1	1	1	1		1	1
PHI:1395	Common		1	1		1	1	1	1		1	1
PHI:1396	Common		1	1		1	1	1	1		1	1
PHI:1398	Common		1	1		1	1	1	1		1	1
PHI:1399	Common		1	1		1	1	1	1		1	1
PHI:1401	Common		1	1		1	1	1	1		1	1
PHI:1402	Common		2	2		2	2	2	2		2	2
PHI:1404	Common		1	1		1	1	1	1		1	1
PHI:1406	Common		1	1		1	1	1	1		1	1
PHI:1407	Common		1	1		1	1	1	1		1	1
PHI:141	Common		1	1		1	1	1	1		1	1
PHI:1410	Common		1	1		1	1	1	1		1	1
PHI:1411	Common		1	1		1	1	1	1		1	1
PHI:1413	Common		2	2		2	2	2	2		2	2
PHI:1414	Common		3	3		3	3	3	3		3	3
PHI:1415	Common		1	1		1	1	1	1		1	1
PHI:1416	Common		1	1		1	1	1	1		1	1
PHI:1417	Common		2	2		2	2	2	2		2	2
PHI:1418	Common		1	1		1	1	1	1		1	1
PHI:1419	Common		1	1		1	1	1	1		1	1
PHI:1420	Common		1	1		1	1	1	1		1	1
PHI:1422	Common		1	1		1	1	1	1		1	1
PHI:1423	Common		1	1		1	1	1	1		1	1
PHI:1427	Common		1	1		1	1	1	1		1	1
PHI:1429	Common		1	1		1	1	1	1		1	1
PHI:143	Common		2	2		2	2	2	2		2	2
PHI:1430	Common		1	1		1	1	1	1		1	1
PHI:1432	Common		1	1		1	1	1	1		1	1
PHI:1434	Common		1	1		1	1	1	1		1	1
PHI:1439	Common		1	1		1	1	1	1		1	1
PHI:1440/PHI:5574	Common		1	1		1	1	1	1		1	1
PHI:1441	Common		1	1		1	1	1	1		1	1
PHI:1442	Common		1	1		1	1	1	1		1	1
PHI:1443	Common		1	1		1	1	1	1		1	1
PHI:1447	Common		1	1		1	1	1	1		1	1
PHI:1449	Common		1	1		1	1	1	1		1	1
PHI:1451	Common		1	1		1	1	1	1		1	1
PHI:1452	Common		1	1		1	1	1	1		1	1
PHI:1453	Common		1	1		1	1	1	1		1	1
PHI:1456	Common		3	3		3	3	3	3		3	3
PHI:1457	Common		1	1		1	1	1	1		1	1
PHI:1460	Common		1	1		1	1	1	1		1	1
PHI:1461	Common		1	1		1	1	1	1		1	1
PHI:1462	Common		1	1		1	1	1	1		1	1
PHI:1463	Common		1	1		1	1	1	1		1	1
PHI:1464	Common		1	1		1	1	1	1		1	1
PHI:1465	Common		1	1		1	1	1	1		1	1
PHI:1467	Common		1	1		1	1	1	1		1	1
PHI:1468	Common		2	2		2	2	2	2		2	2
PHI:1469	Common		1	1		1	1	1	1		1	1
PHI:1470	Common		1	1		1	1	1	1		1	1
PHI:1471	Common		1	1		1	1	1	1		1	1
PHI:1472	Common		1	1		1	1	1	1		1	1
PHI:1473	Common		1	1		1	1	1	1		1	1
PHI:1474	Common		1	1		1	1	1	1		1	1
PHI:1475	Common		1	1		1	1	1	1		1	1
PHI:1476	Common		1	1		1	1	1	1		1	1
PHI:1478	Common		1	1		1	1	1	1		1	1
PHI:1479	Common		1	1		1	1	1	1		1	1
PHI:1482	Common		1	1		1	1	1	1		1	1
PHI:1485	Common		1	1		1	1	1	1		1	1
PHI:1486	Common		1	1		1	1	1	1		1	1
PHI:1487	Common		1	1		1	1	1	1		1	1
PHI:1488	Common		1	1		1	1	1	1		1	1
PHI:1491	Common		1	1		1	1	1	1		1	1
PHI:1493	Common		1	1		1	1	1	1		1	1
PHI:1497	Common		1	1		1	1	1	1		1	1
PHI:1498	Common		1	1		1	1	1	1		1	1
PHI:1499	Common		1	1		1	1	1	1		1	1
PHI:1500	Common		3	3		3	3	3	3		3	3
PHI:1501	Common		1	1		1	1	1	1		1	1
PHI:1503	Common		1	1		1	1	1	1		1	1
PHI:1511	Common		1	1		1	1	1	1		1	1
PHI:1515	Common		1	1		1	1	1	1		1	1
PHI:1516	Common		1	1		1	1	1	1		1	1
PHI:1517	Common		1	1		1	1	1	1		1	1
PHI:1518	Common		1	1		1	1	1	1		1	1
PHI:1519	Common		1	1		1	1	1	1		1	1
PHI:1524	Common		1	1		1	1	1	1		1	1
PHI:1525	Common		1	1		1	1	1	1		1	1
PHI:1526	Common		7	7		7	7	7	7		7	7
PHI:1528	Common		1	1		1	1	1	1		1	1
PHI:1529	Common		1	1		1	1	1	1		1	1
PHI:1530	Common		1	1		1	1	1	1		1	1
PHI:1531	Common		1	1		1	1	1	1		1	1
PHI:1532	Common		1	1		1	1	1	1		1	1
PHI:1535	Common		1	1		1	1	1	1		1	1
PHI:1539	Common		1	1		1	1	1	1		1	1
PHI:1540	Common		1	1		1	1	1	1		1	1
PHI:1544	Common		1	1		1	1	1	1		1	1
PHI:1546	Common		1	1		1	1	1	1		1	1
PHI:1547	Common		1	1		1	1	1	1		1	1
PHI:1548	Common		1	1		1	1	1	1		1	1
PHI:1549/PHI:2385	Common		1	1		1	1	1	1		1	1
PHI:1550	Common		1	1		1	1	1	1		1	1
PHI:1551	Common		1	1		1	1	1	1		1	1
PHI:1553	Common		1	1		1	1	1	1		1	1
PHI:1554	Common		5	5		5	5	5	5		5	5
PHI:1556	Common		1	1		1	1	1	1		1	1
PHI:1557	Common		1	1		1	1	1	1		1	1
PHI:1559	Common		1	1		1	1	1	1		1	1
PHI:1561	Common		1	1		1	1	1	1		1	1
PHI:1562	Common		1	1		1	1	1	1		1	1
PHI:1563	Common		1	1		1	1	1	1		1	1
PHI:1564	Common		1	1		1	1	1	1		1	1
PHI:1565	Common		1	1		1	1	1	1		1	1
PHI:1567	Common		1	1		1	1	1	1		1	1
PHI:1568	Common		1	1		1	1	1	1		1	1
PHI:1569	Common		1	1		1	1	1	1		1	1
PHI:157	Common		1	1		1	1	1	1		1	1
PHI:1570	Common		1	1		1	1	1	1		1	1
PHI:1571	Common		1	1		1	1	1	1		1	1
PHI:1573	Common		1	1		1	1	1	1		1	1
PHI:1574	Common		1	1		1	1	1	1		1	1
PHI:1577	Common		1	1		1	1	1	1		1	1
PHI:1578	Common		1	1		1	1	1	1		1	1
PHI:1579	Common		9	9		9	9	9	9		9	9
PHI:1580	Common		1	1		1	1	1	1		1	1
PHI:1582	Common		1	1		1	1	1	1		1	1
PHI:1583	Common		1	1		1	1	1	1		1	1
PHI:1584	Common		1	1		1	1	1	1		1	1
PHI:1585	Common		1	1		1	1	1	1		1	1
PHI:1587	Common		1	1		1	1	1	1		1	1
PHI:1588	Common		1	1		1	1	1	1		1	1
PHI:1589	Common		1	1		1	1	1	1		1	1
PHI:1590	Common		1	1		1	1	1	1		1	1
PHI:1592	Common		1	1		1	1	1	1		1	1
PHI:1593	Common		1	1		1	1	1	1		1	1
PHI:1594	Common		1	1		1	1	1	1		1	1
PHI:1595	Common		1	1		1	1	1	1		1	1
PHI:1596	Common		1	1		1	1	1	1		1	1
PHI:1597	Common		1	1		1	1	1	1		1	1
PHI:1598	Common		1	1		1	1	1	1		1	1
PHI:1600	Common		1	1		1	1	1	1		1	1
PHI:1601	Common		1	1		1	1	1	1		1	1
PHI:1602	Common		1	1		1	1	1	1		1	1
PHI:1603	Common		1	1		1	1	1	1		1	1
PHI:1604	Common		1	1		1	1	1	1		1	1
PHI:1605	Common		2	2		2	2	2	2		2	2
PHI:1606	Common		1	1		1	1	1	1		1	1
PHI:1608	Common		1	1		1	1	1	1		1	1
PHI:1610	Common		1	1		1	1	1	1		1	1
PHI:1612	Common		1	1		1	1	1	1		1	1
PHI:1614	Common		1	1		1	1	1	1		1	1
PHI:1615	Common		1	1		1	1	1	1		1	1
PHI:1616	Common		1	1		1	1	1	1		1	1
PHI:1617	Common		1	1		1	1	1	1		1	1
PHI:1622	Common		1	1		1	1	1	1		1	1
PHI:1623	Common		1	1		1	1	1	1		1	1
PHI:1624	Common		1	1		1	1	1	1		1	1
PHI:1625	Common		1	1		1	1	1	1		1	1
PHI:1627	Common		1	1		1	1	1	1		1	1
PHI:1629	Common		1	1		1	1	1	1		1	1
PHI:1630	Common		1	1		1	1	1	1		1	1
PHI:1631	Common		1	1		1	1	1	1		1	1
PHI:1632	Common		1	1		1	1	1	1		1	1
PHI:1633	Common		1	1		1	1	1	1		1	1
PHI:1634	Common		1	1		1	1	1	1		1	1
PHI:1635	Common		1	1		1	1	1	1		1	1
PHI:1643	Common		1	1		1	1	1	1		1	1
PHI:1644	Common		1	1		1	1	1	1		1	1
PHI:1647	Common		1	1		1	1	1	1		1	1
PHI:1649	Common		1	1		1	1	1	1		1	1
PHI:1650	Common		1	1		1	1	1	1		1	1
PHI:1652	Common		1	1		1	1	1	1		1	1
PHI:1653	Common		1	1		1	1	1	1		1	1
PHI:1655	Common		1	1		1	1	1	1		1	1
PHI:1656	Common		1	1		1	1	1	1		1	1
PHI:1658	Common		1	1		1	1	1	1		1	1
PHI:1659	Common		1	1		1	1	1	1		1	1
PHI:1662	Common		7	7		7	7	7	7		7	7
PHI:1663	Common		1	1		1	1	1	1		1	1
PHI:1665	Common		1	1		1	1	1	1		1	1
PHI:1666	Common		1	1		1	1	1	1		1	1
PHI:1667	Common		1	1		1	1	1	1		1	1
PHI:1668	Common		1	1		1	1	1	1		1	1
PHI:167	Common		2	2		2	2	2	2		2	2
PHI:1670	Common		1	1		1	1	1	1		1	1
PHI:1671	Common		2	2		2	2	2	2		2	2
PHI:1673	Common		1	1		1	1	1	1		1	1
PHI:1674	Common		1	1		1	1	1	1		1	1
PHI:1676	Common		2	2		2	2	2	2		2	2
PHI:1679	Common		1	1		1	1	1	1		1	1
PHI:1680	Common		1	1		1	1	1	1		1	1
PHI:1681	Common		3	3		3	3	3	3		3	3
PHI:1682	Common		1	1		1	1	1	1		1	1
PHI:1685	Common		1	1		1	1	1	1		1	1
PHI:1688	Common		1	1		1	1	1	1		1	1
PHI:1689	Common		1	1		1	1	1	1		1	1
PHI:169	Common		1	1		1	1	1	1		1	1
PHI:1690	Common		1	1		1	1	1	1		1	1
PHI:1692	Common		2	2		2	2	2	2		2	2
PHI:1693	Common		1	1		1	1	1	1		1	1
PHI:170	Common		1	1		1	1	1	1		1	1
PHI:1701	Common		2	2		2	2	2	2		2	2
PHI:1704	Common		1	1		1	1	1	1		1	1
PHI:1707	Common		1	1		1	1	1	1		1	1
PHI:1709	Common		1	1		1	1	1	1		1	1
PHI:1713	Common		1	1		1	1	1	1		1	1
PHI:1714	Common		1	1		1	1	1	1		1	1
PHI:1720	Common		1	1		1	1	1	1		1	1
PHI:1721	Common		1	1		1	1	1	1		1	1
PHI:1723	Common		1	1		1	1	1	1		1	1
PHI:1725	Common		1	1		1	1	1	1		1	1
PHI:1737	Common		1	1		1	1	1	1		1	1
PHI:1739	Common		1	1		1	1	1	1		1	1
PHI:174	Common		1	1		1	1	1	1		1	1
PHI:1741	Common		1	1		1	1	1	1		1	1
PHI:1745	Common		1	1		1	1	1	1		1	1
PHI:1752	Common		1	1		1	1	1	1		1	1
PHI:1753	Common		1	1		1	1	1	1		1	1
PHI:1755	Common		1	1		1	1	1	1		1	1
PHI:1768	Common		1	1		1	1	1	1		1	1
PHI:177	Common		1	1		1	1	1	1		1	1
PHI:1774	Common		1	1		1	1	1	1		1	1
PHI:1778	Common		1	1		1	1	1	1		1	1
PHI:178	Common		1	1		1	1	1	1		1	1
PHI:1783	Common		1	1		1	1	1	1		1	1
PHI:1786	Common		1	1		1	1	1	1		1	1
PHI:1787	Common		1	1		1	1	1	1		1	1
PHI:1788	Common		1	1		1	1	1	1		1	1
PHI:179	Common		5	5		5	5	5	5		5	5
PHI:1790	Common		1	1		1	1	1	1		1	1
PHI:1792	Common		1	1		1	1	1	1		1	1
PHI:1793	Common		1	1		1	1	1	1		1	1
PHI:1794	Common		1	1		1	1	1	1		1	1
PHI:1795	Common		1	1		1	1	1	1		1	1
PHI:1796	Common		1	1		1	1	1	1		1	1
PHI:1798	Common		1	1		1	1	1	1		1	1
PHI:1799	Common		1	1		1	1	1	1		1	1
PHI:180	Common		4	4		4	4	4	4		4	4
PHI:1802	Common		1	1		1	1	1	1		1	1
PHI:1807	Common		1	1		1	1	1	1		1	1
PHI:181	Common		3	3		3	3	3	3		3	3
PHI:1823	Common		2	2		2	2	2	2		2	2
PHI:1832	Common		1	1		1	1	1	1		1	1
PHI:1835	Common		2	2		2	2	2	2		2	2
PHI:1836	Common		1	1		1	1	1	1		1	1
PHI:1838	Common		1	1		1	1	1	1		1	1
PHI:1839	Common		1	1		1	1	1	1		1	1
PHI:1842	Common		1	1		1	1	1	1		1	1
PHI:1843	Common		2	2		2	2	2	2		2	2
PHI:1846	Common		1	1		1	1	1	1		1	1
PHI:1859	Common		1	1		1	1	1	1		1	1
PHI:1862	Common		1	1		1	1	1	1		1	1
PHI:1872	Common		1	1		1	1	1	1		1	1
PHI:1873	Common		1	1		1	1	1	1		1	1
PHI:1876	Common		1	1		1	1	1	1		1	1
PHI:1881	Common		1	1		1	1	1	1		1	1
PHI:1886	Common		1	1		1	1	1	1		1	1
PHI:1887	Common		1	1		1	1	1	1		1	1
PHI:1890	Common		1	1		1	1	1	1		1	1
PHI:1891	Common		2	2		2	2	2	2		2	2
PHI:1892	Common		1	1		1	1	1	1		1	1
PHI:19	Common		1	1		1	1	1	1		1	1
PHI:1902	Common		1	1		1	1	1	1		1	1
PHI:1906	Common		2	2		2	2	2	2		2	2
PHI:1907	Common		1	1		1	1	1	1		1	1
PHI:1908	Common		1	1		1	1	1	1		1	1
PHI:1914	Common		1	1		1	1	1	1		1	1
PHI:1915	Common		1	1		1	1	1	1		1	1
PHI:1917	Common		1	1		1	1	1	1		1	1
PHI:1918	Common		1	1		1	1	1	1		1	1
PHI:1920	Common		1	1		1	1	1	1		1	1
PHI:1923	Common		1	1		1	1	1	1		1	1
PHI:1927	Common		1	1		1	1	1	1		1	1
PHI:1933/PHI:6134	Common		1	1		1	1	1	1		1	1
PHI:1934	Common		2	2		2	2	2	2		2	2
PHI:1935	Common		1	1		1	1	1	1		1	1
PHI:1943	Common		1	1		1	1	1	1		1	1
PHI:1949	Common		2	2		2	2	2	2		2	2
PHI:1953	Common		1	1		1	1	1	1		1	1
PHI:1955	Common		1	1		1	1	1	1		1	1
PHI:1957	Common		1	1		1	1	1	1		1	1
PHI:1958	Common		1	1		1	1	1	1		1	1
PHI:1961	Common		1	1		1	1	1	1		1	1
PHI:1962	Common		1	1		1	1	1	1		1	1
PHI:1964	Common		1	1		1	1	1	1		1	1
PHI:1967	Common		1	1		1	1	1	1		1	1
PHI:1968	Common		1	1		1	1	1	1		1	1
PHI:197	Common		1	1		1	1	1	1		1	1
PHI:1978	Common		1	1		1	1	1	1		1	1
PHI:1983	Common		1	1		1	1	1	1		1	1
PHI:1984	Common		1	1		1	1	1	1		1	1
PHI:1987	Common		1	1		1	1	1	1		1	1
PHI:1989	Common		1	1		1	1	1	1		1	1
PHI:1992	Common		1	1		1	1	1	1		1	1
PHI:1995	Common		1	1		1	1	1	1		1	1
PHI:1997	Common		1	1		1	1	1	1		1	1
PHI:200	Common		1	1		1	1	1	1		1	1
PHI:201/PHI:5537/PHI:5568	Common		1	1		1	1	1	1		1	1
PHI:2016	Common		1	1		1	1	1	1		1	1
PHI:2017	Common		1	1		1	1	1	1		1	1
PHI:2019	Common		1	1		1	1	1	1		1	1
PHI:2027	Common		1	1		1	1	1	1		1	1
PHI:2028	Common		1	1		1	1	1	1		1	1
PHI:2029	Common		1	1		1	1	1	1		1	1
PHI:2030	Common		1	1		1	1	1	1		1	1
PHI:2031	Common		1	1		1	1	1	1		1	1
PHI:2032	Common		3	3		3	3	3	3		3	3
PHI:2035/PHI:2069	Common		1	1		1	1	1	1		1	1
PHI:204	Common		1	1		1	1	1	1		1	1
PHI:2044	Common		1	1		1	1	1	1		1	1
PHI:2045/PHI:2168	Common		1	1		1	1	1	1		1	1
PHI:2055	Common		1	1		1	1	1	1		1	1
PHI:2058	Common		1	1		1	1	1	1		1	1
PHI:2060	Common		1	1		1	1	1	1		1	1
PHI:2062/PHI:3815	Common		1	1		1	1	1	1		1	1
PHI:2063/PHI:2110	Common		1	1		1	1	1	1		1	1
PHI:2065	Common		1	1		1	1	1	1		1	1
PHI:2066/PHI:2077	Common		1	1		1	1	1	1		1	1
PHI:2071	Common		1	1		1	1	1	1		1	1
PHI:2072	Common		1	1		1	1	1	1		1	1
PHI:2073/PHI:2091	Common		1	1		1	1	1	1		1	1
PHI:2074	Common		1	1		1	1	1	1		1	1
PHI:2075	Common		1	1		1	1	1	1		1	1
PHI:2080	Common		1	1		1	1	1	1		1	1
PHI:2081	Common		1	1		1	1	1	1		1	1
PHI:2082	Common		1	1		1	1	1	1		1	1
PHI:2083	Common		1	1		1	1	1	1		1	1
PHI:2084	Common		3	3		3	3	3	3		3	3
PHI:2085	Common		1	1		1	1	1	1		1	1
PHI:2087	Common		1	1		1	1	1	1		1	1
PHI:2088	Common		1	1		1	1	1	1		1	1
PHI:2089	Common		1	1		1	1	1	1		1	1
PHI:2094	Common		1	1		1	1	1	1		1	1
PHI:2096	Common		2	2		2	2	2	2		2	2
PHI:2097	Common		1	1		1	1	1	1		1	1
PHI:2098	Common		1	1		1	1	1	1		1	1
PHI:2099	Common		1	1		1	1	1	1		1	1
PHI:2101	Common		2	2		2	2	2	2		2	2
PHI:2103	Common		1	1		1	1	1	1		1	1
PHI:2108	Common		3	3		3	3	3	3		3	3
PHI:2109	Common		1	1		1	1	1	1		1	1
PHI:2112/PHI:3177	Common		1	1		1	1	1	1		1	1
PHI:2114	Common		1	1		1	1	1	1		1	1
PHI:2115/PHI:4494	Common		2	2		2	2	2	2		2	2
PHI:2116/PHI:2301	Common		1	1		1	1	1	1		1	1
PHI:2117	Common		2	2		2	2	2	2		2	2
PHI:2118/PHI:5540	Common		1	1		1	1	1	1		1	1
PHI:2121	Common		1	1		1	1	1	1		1	1
PHI:213	Common		1	1		1	1	1	1		1	1
PHI:2134	Common		1	1		1	1	1	1		1	1
PHI:2138	Common		4	4		4	4	4	4		4	4
PHI:2140	Common		1	1		1	1	1	1		1	1
PHI:2143	Common		1	1		1	1	1	1		1	1
PHI:2145	Common		2	2		2	2	2	2		2	2
PHI:2149	Common		1	1		1	1	1	1		1	1
PHI:2150	Common		1	1		1	1	1	1		1	1
PHI:2153/PHI:2356	Common		1	1		1	1	1	1		1	1
PHI:2154	Common		1	1		1	1	1	1		1	1
PHI:2158	Common		1	1		1	1	1	1		1	1
PHI:216	Common		1	1		1	1	1	1		1	1
PHI:2160	Common		1	1		1	1	1	1		1	1
PHI:2166/PHI:6390	Common		1	1		1	1	1	1		1	1
PHI:2167	Common		1	1		1	1	1	1		1	1
PHI:2169	Common		1	1		1	1	1	1		1	1
PHI:2171	Common		6	6		6	6	6	6		6	6
PHI:2173	Common		1	1		1	1	1	1		1	1
PHI:2174	Common		3	3		3	3	3	3		3	3
PHI:2175	Common		1	1		1	1	1	1		1	1
PHI:2176	Common		1	1		1	1	1	1		1	1
PHI:2177	Common		2	2		2	2	2	2		2	2
PHI:2179	Common		1	1		1	1	1	1		1	1
PHI:2180	Common		1	1		1	1	1	1		1	1
PHI:2181	Common		1	1		1	1	1	1		1	1
PHI:2183	Common		1	1		1	1	1	1		1	1
PHI:2185	Common		1	1		1	1	1	1		1	1
PHI:2196	Common		2	2		2	2	2	2		2	2
PHI:2197	Common		1	1		1	1	1	1		1	1
PHI:2199	Common		2	2		2	2	2	2		2	2
PHI:22	Common		2	2		2	2	2	2		2	2
PHI:220	Common		2	2		2	2	2	2		2	2
PHI:2201/PHI:7328	Common		1	1		1	1	1	1		1	1
PHI:2202/PHI:7327	Common		1	1		1	1	1	1		1	1
PHI:2204	Common		1	1		1	1	1	1		1	1
PHI:2205	Common		1	1		1	1	1	1		1	1
PHI:2206	Common		1	1		1	1	1	1		1	1
PHI:2208	Common		1	1		1	1	1	1		1	1
PHI:2209	Common		1	1		1	1	1	1		1	1
PHI:2213	Common		1	1		1	1	1	1		1	1
PHI:2215	Common		1	1		1	1	1	1		1	1
PHI:2216	Common		1	1		1	1	1	1		1	1
PHI:2227	Common		1	1		1	1	1	1		1	1
PHI:2239	Common		1	1		1	1	1	1		1	1
PHI:224	Common		1	1		1	1	1	1		1	1
PHI:2249/PHI:2270	Common		1	1		1	1	1	1		1	1
PHI:2255	Common		5	5		5	5	5	5		5	5
PHI:2257	Common		1	1		1	1	1	1		1	1
PHI:2259	Common		1	1		1	1	1	1		1	1
PHI:226	Common		3	3		3	3	3	3		3	3
PHI:2290	Common		2	2		2	2	2	2		2	2
PHI:2292	Common		1	1		1	1	1	1		1	1
PHI:2293	Common		1	1		1	1	1	1		1	1
PHI:2296	Common		1	1		1	1	1	1		1	1
PHI:2297	Common		1	1		1	1	1	1		1	1
PHI:2302	Common		1	1		1	1	1	1		1	1
PHI:231	Common		2	2		2	2	2	2		2	2
PHI:2310	Common		3	3		3	3	3	3		3	3
PHI:2312/PHI:2844	Common		1	1		1	1	1	1		1	1
PHI:2322	Common		4	4		4	4	4	4		4	4
PHI:2323	Common		1	1		1	1	1	1		1	1
PHI:2325/PHI:2502	Common		1	1		1	1	1	1		1	1
PHI:2326/PHI:2491	Common		3	3		3	3	3	3		3	3
PHI:2334	Common		1	1		1	1	1	1		1	1
PHI:2337	Common		1	1		1	1	1	1		1	1
PHI:2341	Common		1	1		1	1	1	1		1	1
PHI:235	Common		1	1		1	1	1	1		1	1
PHI:2350	Common		1	1		1	1	1	1		1	1
PHI:2351/PHI:2353	Common		1	1		1	1	1	1		1	1
PHI:2352/PHI:2354	Common		1	1		1	1	1	1		1	1
PHI:2355	Common		1	1		1	1	1	1		1	1
PHI:2358	Common		3	3		3	3	3	3		3	3
PHI:2382	Common		3	3		3	3	3	3		3	3
PHI:2386	Common		1	1		1	1	1	1		1	1
PHI:2387	Common		1	1		1	1	1	1		1	1
PHI:2395	Common		1	1		1	1	1	1		1	1
PHI:2400	Common		1	1		1	1	1	1		1	1
PHI:2401	Common		2	2		2	2	2	2		2	2
PHI:2403	Common		1	1		1	1	1	1		1	1
PHI:2405	Common		1	1		1	1	1	1		1	1
PHI:2408	Common		1	1		1	1	1	1		1	1
PHI:2409	Common		1	1		1	1	1	1		1	1
PHI:2411	Common		2	2		2	2	2	2		2	2
PHI:2418/PHI:2419	Common		2	2		2	2	2	2		2	2
PHI:242	Common		1	1		1	1	1	1		1	1
PHI:243	Common		7	7		7	7	7	7		7	7
PHI:2441	Common		1	1		1	1	1	1		1	1
PHI:2451	Common		4	4		4	4	4	4		4	4
PHI:2452	Common		1	1		1	1	1	1		1	1
PHI:2453	Common		1	1		1	1	1	1		1	1
PHI:2455	Common		1	1		1	1	1	1		1	1
PHI:2462	Common		1	1		1	1	1	1		1	1
PHI:247	Common		1	1		1	1	1	1		1	1
PHI:2474	Common		1	1		1	1	1	1		1	1
PHI:2476	Common		6	6		6	6	6	6		6	6
PHI:2488	Common		4	4		4	4	4	4		4	4
PHI:251	Common		1	1		1	1	1	1		1	1
PHI:2510	Common		3	3		3	3	3	3		3	3
PHI:2511	Common		1	1		1	1	1	1		1	1
PHI:2513	Common		1	1		1	1	1	1		1	1
PHI:2514	Common		4	4		4	4	4	4		4	4
PHI:2515	Common		1	1		1	1	1	1		1	1
PHI:2517	Common		1	1		1	1	1	1		1	1
PHI:2518	Common		1	1		1	1	1	1		1	1
PHI:2519	Common		1	1		1	1	1	1		1	1
PHI:2522	Common		1	1		1	1	1	1		1	1
PHI:2524	Common		1	1		1	1	1	1		1	1
PHI:2525	Common		1	1		1	1	1	1		1	1
PHI:2526	Common		1	1		1	1	1	1		1	1
PHI:2527	Common		1	1		1	1	1	1		1	1
PHI:2528	Common		1	1		1	1	1	1		1	1
PHI:253	Common		1	1		1	1	1	1		1	1
PHI:2530	Common		2	2		2	2	2	2		2	2
PHI:2531	Common		1	1		1	1	1	1		1	1
PHI:2532	Common		1	1		1	1	1	1		1	1
PHI:2538	Common		1	1		1	1	1	1		1	1
PHI:2539	Common		1	1		1	1	1	1		1	1
PHI:254	Common		2	2		2	2	2	2		2	2
PHI:2540	Common		2	2		2	2	2	2		2	2
PHI:2541	Common		1	1		1	1	1	1		1	1
PHI:2542	Common		1	1		1	1	1	1		1	1
PHI:2543	Common		1	1		1	1	1	1		1	1
PHI:2546	Common		1	1		1	1	1	1		1	1
PHI:2547	Common		1	1		1	1	1	1		1	1
PHI:2548	Common		1	1		1	1	1	1		1	1
PHI:2549	Common		2	2		2	2	2	2		2	2
PHI:2550	Common		1	1		1	1	1	1		1	1
PHI:2551	Common		1	1		1	1	1	1		1	1
PHI:2552	Common		4	4		4	4	4	4		4	4
PHI:256	Common		3	3		3	3	3	3		3	3
PHI:2560	Common		1	1		1	1	1	1		1	1
PHI:257	Common		1	1		1	1	1	1		1	1
PHI:2582/PHI:2603	Common		1	1		1	1	1	1		1	1
PHI:2590/PHI:2611	Common		1	1		1	1	1	1		1	1
PHI:261	Common		1	1		1	1	1	1		1	1
PHI:2616	Common		1	1		1	1	1	1		1	1
PHI:262	Common		1	1		1	1	1	1		1	1
PHI:2624/PHI:6460/PHI:6586	Common		1	1		1	1	1	1		1	1
PHI:263	Common		1	1		1	1	1	1		1	1
PHI:2640	Common		1	1		1	1	1	1		1	1
PHI:2643	Common		1	1		1	1	1	1		1	1
PHI:2644	Common		4	4		4	4	4	4		4	4
PHI:265	Common		1	1		1	1	1	1		1	1
PHI:2651	Common		1	1		1	1	1	1		1	1
PHI:2688	Common		1	1		1	1	1	1		1	1
PHI:2694	Common		2	2		2	2	2	2		2	2
PHI:2699	Common		1	1		1	1	1	1		1	1
PHI:27	Common		1	1		1	1	1	1		1	1
PHI:2710	Common		3	3		3	3	3	3		3	3
PHI:2711	Common		1	1		1	1	1	1		1	1
PHI:2712	Common		1	1		1	1	1	1		1	1
PHI:2714	Common		1	1		1	1	1	1		1	1
PHI:2731	Common		3	3		3	3	3	3		3	3
PHI:2735	Common		1	1		1	1	1	1		1	1
PHI:280	Common		1	1		1	1	1	1		1	1
PHI:2819	Common		1	1		1	1	1	1		1	1
PHI:2823	Common		1	1		1	1	1	1		1	1
PHI:2825	Common		4	4		4	4	4	4		4	4
PHI:2835	Common		3	3		3	3	3	3		3	3
PHI:2837	Common		2	2		2	2	2	2		2	2
PHI:2838	Common		1	1		1	1	1	1		1	1
PHI:2840	Common		1	1		1	1	1	1		1	1
PHI:2841	Common		1	1		1	1	1	1		1	1
PHI:2842	Common		2	2		2	2	2	2		2	2
PHI:2858	Common		1	1		1	1	1	1		1	1
PHI:286	Common		3	3		3	3	3	3		3	3
PHI:287	Common		1	1		1	1	1	1		1	1
PHI:2894	Common		1	1		1	1	1	1		1	1
PHI:2896	Common		2	2		2	2	2	2		2	2
PHI:2897	Common		1	1		1	1	1	1		1	1
PHI:2908	Common		1	1		1	1	1	1		1	1
PHI:2916	Common		1	1		1	1	1	1		1	1
PHI:2920	Common		2	2		2	2	2	2		2	2
PHI:2921	Common		1	1		1	1	1	1		1	1
PHI:2959	Common		2	2		2	2	2	2		2	2
PHI:2960	Common		1	1		1	1	1	1		1	1
PHI:2961	Common		1	1		1	1	1	1		1	1
PHI:2964	Common		1	1		1	1	1	1		1	1
PHI:2969	Common		2	2		2	2	2	2		2	2
PHI:2970	Common		1	1		1	1	1	1		1	1
PHI:2978	Common		1	1		1	1	1	1		1	1
PHI:2989/PHI:5680	Common		1	1		1	1	1	1		1	1
PHI:3004	Common		1	1		1	1	1	1		1	1
PHI:3014	Common		2	2		2	2	2	2		2	2
PHI:3024	Common		1	1		1	1	1	1		1	1
PHI:3028	Common		1	1		1	1	1	1		1	1
PHI:3035	Common		1	1		1	1	1	1		1	1
PHI:3036	Common		1	1		1	1	1	1		1	1
PHI:3037	Common		2	2		2	2	2	2		2	2
PHI:3039	Common		1	1		1	1	1	1		1	1
PHI:3040	Common		1	1		1	1	1	1		1	1
PHI:305	Common		1	1		1	1	1	1		1	1
PHI:3050	Common		1	1		1	1	1	1		1	1
PHI:3053	Common		1	1		1	1	1	1		1	1
PHI:3060/PHI:4054	Common		1	1		1	1	1	1		1	1
PHI:3061/PHI:4055	Common		1	1		1	1	1	1		1	1
PHI:3062	Common		1	1		1	1	1	1		1	1
PHI:3063	Common		1	1		1	1	1	1		1	1
PHI:3064	Common		1	1		1	1	1	1		1	1
PHI:3065	Common		1	1		1	1	1	1		1	1
PHI:3066	Common		1	1		1	1	1	1		1	1
PHI:3069	Common		1	1		1	1	1	1		1	1
PHI:3085	Common		2	2		2	2	2	2		2	2
PHI:3095	Common		1	1		1	1	1	1		1	1
PHI:3096	Common		1	1		1	1	1	1		1	1
PHI:3097	Common		2	2		2	2	2	2		2	2
PHI:3098	Common		1	1		1	1	1	1		1	1
PHI:310	Common		1	1		1	1	1	1		1	1
PHI:3102	Common		1	1		1	1	1	1		1	1
PHI:3126	Common		2	2		2	2	2	2		2	2
PHI:3134	Common		1	1		1	1	1	1		1	1
PHI:3138	Common		1	1		1	1	1	1		1	1
PHI:3162	Common		3	3		3	3	3	3		3	3
PHI:3175	Common		1	1		1	1	1	1		1	1
PHI:3210	Common		1	1		1	1	1	1		1	1
PHI:3213	Common		1	1		1	1	1	1		1	1
PHI:3214	Common		2	2		2	2	2	2		2	2
PHI:3225	Common		1	1		1	1	1	1		1	1
PHI:3226	Common		1	1		1	1	1	1		1	1
PHI:323	Common		1	1		1	1	1	1		1	1
PHI:3234	Common		2	2		2	2	2	2		2	2
PHI:3236	Common		2	2		2	2	2	2		2	2
PHI:3257	Common		3	3		3	3	3	3		3	3
PHI:3271	Common		1	1		1	1	1	1		1	1
PHI:3272	Common		1	1		1	1	1	1		1	1
PHI:3275	Common		2	2		2	2	2	2		2	2
PHI:3280	Common		1	1		1	1	1	1		1	1
PHI:3282	Common		2	2		2	2	2	2		2	2
PHI:3287	Common		1	1		1	1	1	1		1	1
PHI:3291/PHI:5563/PHI:5585	Common		1	1		1	1	1	1		1	1
PHI:3300/PHI:4504/PHI:5352	Common		1	1		1	1	1	1		1	1
PHI:3307/PHI:3313	Common		1	1		1	1	1	1		1	1
PHI:3310	Common		1	1		1	1	1	1		1	1
PHI:3311/PHI:5661	Common		1	1		1	1	1	1		1	1
PHI:332	Common		1	1		1	1	1	1		1	1
PHI:3321	Common		1	1		1	1	1	1		1	1
PHI:3328	Common		1	1		1	1	1	1		1	1
PHI:3332	Common		1	1		1	1	1	1		1	1
PHI:334	Common		1	1		1	1	1	1		1	1
PHI:3348	Common		1	1		1	1	1	1		1	1
PHI:335	Common		1	1		1	1	1	1		1	1
PHI:3351	Common		1	1		1	1	1	1		1	1
PHI:336	Common		1	1		1	1	1	1		1	1
PHI:337	Common		1	1		1	1	1	1		1	1
PHI:3374	Common		1	1		1	1	1	1		1	1
PHI:338	Common		2	2		2	2	2	2		2	2
PHI:3385	Common		2	2		2	2	2	2		2	2
PHI:3387	Common		2	2		2	2	2	2		2	2
PHI:3388	Common		1	1		1	1	1	1		1	1
PHI:3389	Common		1	1		1	1	1	1		1	1
PHI:341	Common		1	1		1	1	1	1		1	1
PHI:3417	Common		1	1		1	1	1	1		1	1
PHI:3455	Common		1	1		1	1	1	1		1	1
PHI:346	Common		2	2		2	2	2	2		2	2
PHI:3460	Common		1	1		1	1	1	1		1	1
PHI:3477	Common		2	2		2	2	2	2		2	2
PHI:3479	Common		1	1		1	1	1	1		1	1
PHI:3485	Common		1	1		1	1	1	1		1	1
PHI:350	Common		1	1		1	1	1	1		1	1
PHI:3527	Common		1	1		1	1	1	1		1	1
PHI:3529	Common		2	2		2	2	2	2		2	2
PHI:3533	Common		1	1		1	1	1	1		1	1
PHI:355	Common		1	1		1	1	1	1		1	1
PHI:3594	Common		1	1		1	1	1	1		1	1
PHI:3600	Common		1	1		1	1	1	1		1	1
PHI:362/PHI:2520	Common		1	1		1	1	1	1		1	1
PHI:3627	Common		1	1		1	1	1	1		1	1
PHI:3630	Common		2	2		2	2	2	2		2	2
PHI:365/PHI:2267	Common		1	1		1	1	1	1		1	1
PHI:3669	Common		1	1		1	1	1	1		1	1
PHI:367	Common		1	1		1	1	1	1		1	1
PHI:3670	Common		1	1		1	1	1	1		1	1
PHI:368	Common		1	1		1	1	1	1		1	1
PHI:3688	Common		3	3		3	3	3	3		3	3
PHI:3697/PHI:3925	Common		1	1		1	1	1	1		1	1
PHI:3706/PHI:3707	Common		1	1		1	1	1	1		1	1
PHI:3708	Common		1	1		1	1	1	1		1	1
PHI:3724	Common		1	1		1	1	1	1		1	1
PHI:375	Common		1	1		1	1	1	1		1	1
PHI:378	Common		2	2		2	2	2	2		2	2
PHI:3811	Common		1	1		1	1	1	1		1	1
PHI:3817	Common		1	1		1	1	1	1		1	1
PHI:3823	Common		1	1		1	1	1	1		1	1
PHI:3824	Common		1	1		1	1	1	1		1	1
PHI:3828	Common		1	1		1	1	1	1		1	1
PHI:383	Common		1	1		1	1	1	1		1	1
PHI:3832	Common		1	1		1	1	1	1		1	1
PHI:3833	Common		1	1		1	1	1	1		1	1
PHI:3834	Common		1	1		1	1	1	1		1	1
PHI:3835	Common		1	1		1	1	1	1		1	1
PHI:3859	Common		1	1		1	1	1	1		1	1
PHI:3863	Common		1	1		1	1	1	1		1	1
PHI:3869	Common		1	1		1	1	1	1		1	1
PHI:387	Common		1	1		1	1	1	1		1	1
PHI:3878	Common		1	1		1	1	1	1		1	1
PHI:3886	Common		1	1		1	1	1	1		1	1
PHI:3907	Common		1	1		1	1	1	1		1	1
PHI:3910	Common		1	1		1	1	1	1		1	1
PHI:3913	Common		1	1		1	1	1	1		1	1
PHI:3914	Common		6	6		6	6	6	6		6	6
PHI:3915	Common		2	2		2	2	2	2		2	2
PHI:3928	Common		1	1		1	1	1	1		1	1
PHI:3933	Common		1	1		1	1	1	1		1	1
PHI:3936	Common		1	1		1	1	1	1		1	1
PHI:3945	Common		1	1		1	1	1	1		1	1
PHI:3948	Common		1	1		1	1	1	1		1	1
PHI:3950	Common		1	1		1	1	1	1		1	1
PHI:3954	Common		1	1		1	1	1	1		1	1
PHI:3959	Common		1	1		1	1	1	1		1	1
PHI:3963	Common		1	1		1	1	1	1		1	1
PHI:3966	Common		1	1		1	1	1	1		1	1
PHI:3972	Common		4	4		4	4	4	4		4	4
PHI:3975	Common		1	1		1	1	1	1		1	1
PHI:3976	Common		1	1		1	1	1	1		1	1
PHI:3983	Common		1	1		1	1	1	1		1	1
PHI:3985	Common		2	2		2	2	2	2		2	2
PHI:3996	Common		1	1		1	1	1	1		1	1
PHI:3998	Common		1	1		1	1	1	1		1	1
PHI:4003	Common		1	1		1	1	1	1		1	1
PHI:401	Common		1	1		1	1	1	1		1	1
PHI:4015	Common		1	1		1	1	1	1		1	1
PHI:4017	Common		1	1		1	1	1	1		1	1
PHI:4041	Common		2	2		2	2	2	2		2	2
PHI:4042	Common		1	1		1	1	1	1		1	1
PHI:4045	Common		1	1		1	1	1	1		1	1
PHI:405	Common		3	3		3	3	3	3		3	3
PHI:4056	Common		1	1		1	1	1	1		1	1
PHI:407	Common		3	3		3	3	3	3		3	3
PHI:4084	Common		1	1		1	1	1	1		1	1
PHI:4095	Common		1	1		1	1	1	1		1	1
PHI:4096	Common		1	1		1	1	1	1		1	1
PHI:410	Common		1	1		1	1	1	1		1	1
PHI:4103	Common		2	2		2	2	2	2		2	2
PHI:4107	Common		1	1		1	1	1	1		1	1
PHI:4111	Common		1	1		1	1	1	1		1	1
PHI:4112	Common		1	1		1	1	1	1		1	1
PHI:4139	Common		1	1		1	1	1	1		1	1
PHI:414	Common		1	1		1	1	1	1		1	1
PHI:415	Common		3	3		3	3	3	3		3	3
PHI:4165	Common		1	1		1	1	1	1		1	1
PHI:4171	Common		7	7		7	7	7	7		7	7
PHI:418/PHI:2119	Common		1	1		1	1	1	1		1	1
PHI:4182	Common		3	3		3	3	3	3		3	3
PHI:419	Common		5	5		5	5	5	5		5	5
PHI:4197	Common		2	2		2	2	2	2		2	2
PHI:420	Common		1	1		1	1	1	1		1	1
PHI:4216	Common		1	1		1	1	1	1		1	1
PHI:423	Common		4	4		4	4	4	4		4	4
PHI:4233	Common		2	2		2	2	2	2		2	2
PHI:4248	Common		1	1		1	1	1	1		1	1
PHI:432/PHI:4212/PHI:4242	Common		2	2		2	2	2	2		2	2
PHI:443	Common		1	1		1	1	1	1		1	1
PHI:445	Common		1	1		1	1	1	1		1	1
PHI:4471	Common		1	1		1	1	1	1		1	1
PHI:4489	Common		1	1		1	1	1	1		1	1
PHI:4491	Common		2	2		2	2	2	2		2	2
PHI:4495	Common		1	1		1	1	1	1		1	1
PHI:4509	Common		1	1		1	1	1	1		1	1
PHI:4521	Common		1	1		1	1	1	1		1	1
PHI:455	Common		2	2		2	2	2	2		2	2
PHI:4554	Common		1	1		1	1	1	1		1	1
PHI:4555	Common		1	1		1	1	1	1		1	1
PHI:4556	Common		1	1		1	1	1	1		1	1
PHI:4561	Common		1	1		1	1	1	1		1	1
PHI:4580	Common		1	1		1	1	1	1		1	1
PHI:4601	Common		1	1		1	1	1	1		1	1
PHI:4602	Common		1	1		1	1	1	1		1	1
PHI:4607	Common		1	1		1	1	1	1		1	1
PHI:4610	Common		2	2		2	2	2	2		2	2
PHI:4615	Common		4	4		4	4	4	4		4	4
PHI:4616	Common		1	1		1	1	1	1		1	1
PHI:464	Common		1	1		1	1	1	1		1	1
PHI:4641	Common		1	1		1	1	1	1		1	1
PHI:4642	Common		1	1		1	1	1	1		1	1
PHI:465	Common		8	8		8	8	8	8		8	8
PHI:4652	Common		1	1		1	1	1	1		1	1
PHI:4658	Common		2	2		2	2	2	2		2	2
PHI:4659	Common		1	1		1	1	1	1		1	1
PHI:4680	Common		1	1		1	1	1	1		1	1
PHI:4688	Common		1	1		1	1	1	1		1	1
PHI:469	Common		1	1		1	1	1	1		1	1
PHI:4694	Common		1	1		1	1	1	1		1	1
PHI:4723	Common		1	1		1	1	1	1		1	1
PHI:4724	Common		1	1		1	1	1	1		1	1
PHI:4725	Common		1	1		1	1	1	1		1	1
PHI:4727	Common		1	1		1	1	1	1		1	1
PHI:4732	Common		4	4		4	4	4	4		4	4
PHI:4736	Common		1	1		1	1	1	1		1	1
PHI:4750	Common		1	1		1	1	1	1		1	1
PHI:479	Common		3	3		3	3	3	3		3	3
PHI:481	Common		1	1		1	1	1	1		1	1
PHI:4840	Common		1	1		1	1	1	1		1	1
PHI:4841	Common		1	1		1	1	1	1		1	1
PHI:4843	Common		1	1		1	1	1	1		1	1
PHI:4845	Common		2	2		2	2	2	2		2	2
PHI:4861	Common		1	1		1	1	1	1		1	1
PHI:488	Common		1	1		1	1	1	1		1	1
PHI:4880	Common		4	4		4	4	4	4		4	4
PHI:4883	Common		1	1		1	1	1	1		1	1
PHI:4885	Common		1	1		1	1	1	1		1	1
PHI:4891	Common		3	3		3	3	3	3		3	3
PHI:4896	Common		1	1		1	1	1	1		1	1
PHI:4904	Common		1	1		1	1	1	1		1	1
PHI:4906	Common		1	1		1	1	1	1		1	1
PHI:4909	Common		1	1		1	1	1	1		1	1
PHI:4914	Common		3	3		3	3	3	3		3	3
PHI:4917	Common		1	1		1	1	1	1		1	1
PHI:4925	Common		1	1		1	1	1	1		1	1
PHI:4944	Common		1	1		1	1	1	1		1	1
PHI:4962	Common		1	1		1	1	1	1		1	1
PHI:4966	Common		1	1		1	1	1	1		1	1
PHI:4973	Common		2	2		2	2	2	2		2	2
PHI:4978	Common		1	1		1	1	1	1		1	1
PHI:4987	Common		1	1		1	1	1	1		1	1
PHI:4990	Common		1	1		1	1	1	1		1	1
PHI:4992	Common		1	1		1	1	1	1		1	1
PHI:501	Common		1	1		1	1	1	1		1	1
PHI:5016	Common		1	1		1	1	1	1		1	1
PHI:5017	Common		1	1		1	1	1	1		1	1
PHI:5018	Common		1	1		1	1	1	1		1	1
PHI:5019	Common		1	1		1	1	1	1		1	1
PHI:502	Common		1	1		1	1	1	1		1	1
PHI:5029	Common		1	1		1	1	1	1		1	1
PHI:503	Common		1	1		1	1	1	1		1	1
PHI:5033	Common		1	1		1	1	1	1		1	1
PHI:5034	Common		4	4		4	4	4	4		4	4
PHI:5039	Common		2	2		2	2	2	2		2	2
PHI:504	Common		3	3		3	3	3	3		3	3
PHI:5042	Common		4	4		4	4	4	4		4	4
PHI:5043	Common		1	1		1	1	1	1		1	1
PHI:5047/PHI:6635	Common		1	1		1	1	1	1		1	1
PHI:505	Common		1	1		1	1	1	1		1	1
PHI:5054	Common		1	1		1	1	1	1		1	1
PHI:5059	Common		2	2		2	2	2	2		2	2
PHI:506	Common		1	1		1	1	1	1		1	1
PHI:5068	Common		5	5		5	5	5	5		5	5
PHI:5069	Common		2	2		2	2	2	2		2	2
PHI:5078	Common		1	1		1	1	1	1		1	1
PHI:5082	Common		1	1		1	1	1	1		1	1
PHI:5083	Common		1	1		1	1	1	1		1	1
PHI:5091	Common		1	1		1	1	1	1		1	1
PHI:5109	Common		1	1		1	1	1	1		1	1
PHI:5111	Common		1	1		1	1	1	1		1	1
PHI:512	Common		1	1		1	1	1	1		1	1
PHI:513	Common		1	1		1	1	1	1		1	1
PHI:518	Common		1	1		1	1	1	1		1	1
PHI:5185	Common		1	1		1	1	1	1		1	1
PHI:5186	Common		6	6		6	6	6	6		6	6
PHI:5187	Common		1	1		1	1	1	1		1	1
PHI:5188	Common		1	1		1	1	1	1		1	1
PHI:5189	Common		1	1		1	1	1	1		1	1
PHI:5190	Common		1	1		1	1	1	1		1	1
PHI:5191	Common		1	1		1	1	1	1		1	1
PHI:522/PHI:2808	Common		1	1		1	1	1	1		1	1
PHI:5232	Common		1	1		1	1	1	1		1	1
PHI:5234	Common		1	1		1	1	1	1		1	1
PHI:5236	Common		3	3		3	3	3	3		3	3
PHI:5267	Common		1	1		1	1	1	1		1	1
PHI:5282	Common		1	1		1	1	1	1		1	1
PHI:5306	Common		1	1		1	1	1	1		1	1
PHI:5344	Common		1	1		1	1	1	1		1	1
PHI:5353	Common		4	4		4	4	4	4		4	4
PHI:5366	Common		1	1		1	1	1	1		1	1
PHI:5387	Common		1	1		1	1	1	1		1	1
PHI:5391	Common		1	1		1	1	1	1		1	1
PHI:5393	Common		6	6		6	6	6	6		6	6
PHI:5395	Common		1	1		1	1	1	1		1	1
PHI:5434	Common		1	1		1	1	1	1		1	1
PHI:5441	Common		1	1		1	1	1	1		1	1
PHI:5450	Common		1	1		1	1	1	1		1	1
PHI:546	Common		1	1		1	1	1	1		1	1
PHI:547	Common		1	1		1	1	1	1		1	1
PHI:5471	Common		1	1		1	1	1	1		1	1
PHI:5472	Common		2	2		2	2	2	2		2	2
PHI:548/PHI:2305	Common		2	2		2	2	2	2		2	2
PHI:5480	Common		1	1		1	1	1	1		1	1
PHI:5483	Common		2	2		2	2	2	2		2	2
PHI:552	Common		2	2		2	2	2	2		2	2
PHI:5536	Common		1	1		1	1	1	1		1	1
PHI:5591	Common		1	1		1	1	1	1		1	1
PHI:5593	Common		1	1		1	1	1	1		1	1
PHI:5594	Common		3	3		3	3	3	3		3	3
PHI:5603	Common		1	1		1	1	1	1		1	1
PHI:5612	Common		1	1		1	1	1	1		1	1
PHI:5622	Common		1	1		1	1	1	1		1	1
PHI:5624	Common		1	1		1	1	1	1		1	1
PHI:5637	Common		1	1		1	1	1	1		1	1
PHI:5640	Common		1	1		1	1	1	1		1	1
PHI:5645	Common		1	1		1	1	1	1		1	1
PHI:5649	Common		1	1		1	1	1	1		1	1
PHI:5653	Common		1	1		1	1	1	1		1	1
PHI:5654	Common		1	1		1	1	1	1		1	1
PHI:5663	Common		1	1		1	1	1	1		1	1
PHI:5671	Common		1	1		1	1	1	1		1	1
PHI:5682	Common		1	1		1	1	1	1		1	1
PHI:5692	Common		1	1		1	1	1	1		1	1
PHI:571	Common		2	2		2	2	2	2		2	2
PHI:572	Common		1	1		1	1	1	1		1	1
PHI:576	Common		1	1		1	1	1	1		1	1
PHI:578	Common		1	1		1	1	1	1		1	1
PHI:58	Common		1	1		1	1	1	1		1	1
PHI:591	Common		1	1		1	1	1	1		1	1
PHI:593	Common		2	2		2	2	2	2		2	2
PHI:595/PHI:2248	Common		1	1		1	1	1	1		1	1
PHI:598	Common		2	2		2	2	2	2		2	2
PHI:600	Common		1	1		1	1	1	1		1	1
PHI:6074	Common		1	1		1	1	1	1		1	1
PHI:6076	Common		1	1		1	1	1	1		1	1
PHI:6079	Common		1	1		1	1	1	1		1	1
PHI:609/PHI:616	Common		1	1		1	1	1	1		1	1
PHI:6090	Common		1	1		1	1	1	1		1	1
PHI:6091	Common		1	1		1	1	1	1		1	1
PHI:6092	Common		1	1		1	1	1	1		1	1
PHI:6093	Common		1	1		1	1	1	1		1	1
PHI:6094	Common		1	1		1	1	1	1		1	1
PHI:6095	Common		2	2		2	2	2	2		2	2
PHI:61	Common		1	1		1	1	1	1		1	1
PHI:6119	Common		1	1		1	1	1	1		1	1
PHI:612	Common		2	2		2	2	2	2		2	2
PHI:6121	Common		8	8		8	8	8	8		8	8
PHI:6123	Common		1	1		1	1	1	1		1	1
PHI:6124	Common		1	1		1	1	1	1		1	1
PHI:6137/PHI:7070	Common		1	1		1	1	1	1		1	1
PHI:6146	Common		1	1		1	1	1	1		1	1
PHI:6147	Common		1	1		1	1	1	1		1	1
PHI:6157	Common		1	1		1	1	1	1		1	1
PHI:6179	Common		1	1		1	1	1	1		1	1
PHI:6181	Common		1	1		1	1	1	1		1	1
PHI:6186	Common		2	2		2	2	2	2		2	2
PHI:6198	Common		1	1		1	1	1	1		1	1
PHI:6199	Common		1	1		1	1	1	1		1	1
PHI:62	Common		1	1		1	1	1	1		1	1
PHI:6206	Common		3	3		3	3	3	3		3	3
PHI:6207	Common		1	1		1	1	1	1		1	1
PHI:6208	Common		1	1		1	1	1	1		1	1
PHI:6209	Common		1	1		1	1	1	1		1	1
PHI:6214	Common		1	1		1	1	1	1		1	1
PHI:6223	Common		1	1		1	1	1	1		1	1
PHI:6227	Common		1	1		1	1	1	1		1	1
PHI:6228	Common		1	1		1	1	1	1		1	1
PHI:6258	Common		1	1		1	1	1	1		1	1
PHI:6259	Common		1	1		1	1	1	1		1	1
PHI:6260	Common		1	1		1	1	1	1		1	1
PHI:6261	Common		3	3		3	3	3	3		3	3
PHI:6265	Common		3	3		3	3	3	3		3	3
PHI:6266	Common		1	1		1	1	1	1		1	1
PHI:6267	Common		2	2		2	2	2	2		2	2
PHI:6268	Common		2	2		2	2	2	2		2	2
PHI:6271	Common		2	2		2	2	2	2		2	2
PHI:6272	Common		1	1		1	1	1	1		1	1
PHI:6274	Common		1	1		1	1	1	1		1	1
PHI:6280	Common		1	1		1	1	1	1		1	1
PHI:6284	Common		1	1		1	1	1	1		1	1
PHI:6297	Common		1	1		1	1	1	1		1	1
PHI:6298/PHI:6445	Common		1	1		1	1	1	1		1	1
PHI:6319	Common		2	2		2	2	2	2		2	2
PHI:6348	Common		1	1		1	1	1	1		1	1
PHI:6380	Common		1	1		1	1	1	1		1	1
PHI:6391	Common		4	4		4	4	4	4		4	4
PHI:6395	Common		2	2		2	2	2	2		2	2
PHI:6396	Common		1	1		1	1	1	1		1	1
PHI:6408/PHI:6603	Common		1	1		1	1	1	1		1	1
PHI:6409	Common		2	2		2	2	2	2		2	2
PHI:6410/PHI:6604	Common		1	1		1	1	1	1		1	1
PHI:6411	Common		1	1		1	1	1	1		1	1
PHI:6417	Common		1	1		1	1	1	1		1	1
PHI:6444	Common		1	1		1	1	1	1		1	1
PHI:6492	Common		1	1		1	1	1	1		1	1
PHI:6517	Common		4	4		4	4	4	4		4	4
PHI:652	Common		1	1		1	1	1	1		1	1
PHI:6520	Common		1	1		1	1	1	1		1	1
PHI:6530	Common		1	1		1	1	1	1		1	1
PHI:6540	Common		1	1		1	1	1	1		1	1
PHI:6554	Common		4	4		4	4	4	4		4	4
PHI:6555	Common		1	1		1	1	1	1		1	1
PHI:6556	Common		4	4		4	4	4	4		4	4
PHI:6569	Common		1	1		1	1	1	1		1	1
PHI:6594	Common		2	2		2	2	2	2		2	2
PHI:6607	Common		1	1		1	1	1	1		1	1
PHI:6615	Common		1	1		1	1	1	1		1	1
PHI:6619	Common		1	1		1	1	1	1		1	1
PHI:6627	Common		1	1		1	1	1	1		1	1
PHI:663	Common		1	1		1	1	1	1		1	1
PHI:6634	Common		2	2		2	2	2	2		2	2
PHI:6637	Common		1	1		1	1	1	1		1	1
PHI:6638	Common		2	2		2	2	2	2		2	2
PHI:6639	Common		1	1		1	1	1	1		1	1
PHI:6640	Common		1	1		1	1	1	1		1	1
PHI:6641	Common		1	1		1	1	1	1		1	1
PHI:6647	Common		1	1		1	1	1	1		1	1
PHI:6649	Common		2	2		2	2	2	2		2	2
PHI:6674	Common		1	1		1	1	1	1		1	1
PHI:6701	Common		2	2		2	2	2	2		2	2
PHI:6703	Common		1	1		1	1	1	1		1	1
PHI:6716	Common		1	1		1	1	1	1		1	1
PHI:6719	Common		1	1		1	1	1	1		1	1
PHI:673	Common		1	1		1	1	1	1		1	1
PHI:6746	Common		2	2		2	2	2	2		2	2
PHI:6749	Common		1	1		1	1	1	1		1	1
PHI:6751	Common		1	1		1	1	1	1		1	1
PHI:6753	Common		2	2		2	2	2	2		2	2
PHI:6780	Common		1	1		1	1	1	1		1	1
PHI:6786/PHI:6792/PHI:6807/PHI:6814	Common		1	1		1	1	1	1		1	1
PHI:68	Common		1	1		1	1	1	1		1	1
PHI:6825	Common		1	1		1	1	1	1		1	1
PHI:6826	Common		1	1		1	1	1	1		1	1
PHI:6827	Common		1	1		1	1	1	1		1	1
PHI:6831	Common		1	1		1	1	1	1		1	1
PHI:6832	Common		1	1		1	1	1	1		1	1
PHI:6833	Common		2	2		2	2	2	2		2	2
PHI:6850	Common		1	1		1	1	1	1		1	1
PHI:6871	Common		1	1		1	1	1	1		1	1
PHI:6872	Common		1	1		1	1	1	1		1	1
PHI:6875	Common		1	1		1	1	1	1		1	1
PHI:6888	Common		1	1		1	1	1	1		1	1
PHI:6892	Common		1	1		1	1	1	1		1	1
PHI:6898	Common		1	1		1	1	1	1		1	1
PHI:6902	Common		1	1		1	1	1	1		1	1
PHI:6904	Common		1	1		1	1	1	1		1	1
PHI:6912	Common		1	1		1	1	1	1		1	1
PHI:6928	Common		1	1		1	1	1	1		1	1
PHI:6930	Common		2	2		2	2	2	2		2	2
PHI:6936	Common		1	1		1	1	1	1		1	1
PHI:6956	Common		1	1		1	1	1	1		1	1
PHI:6963	Common		1	1		1	1	1	1		1	1
PHI:6969	Common		5	5		5	5	5	5		5	5
PHI:697	Common		1	1		1	1	1	1		1	1
PHI:6971	Common		1	1		1	1	1	1		1	1
PHI:6972	Common		1	1		1	1	1	1		1	1
PHI:7009	Common		5	5		5	5	5	5		5	5
PHI:7011	Common		2	2		2	2	2	2		2	2
PHI:7012	Common		1	1		1	1	1	1		1	1
PHI:7016	Common		1	1		1	1	1	1		1	1
PHI:7021	Common		1	1		1	1	1	1		1	1
PHI:7025	Common		1	1		1	1	1	1		1	1
PHI:7035	Common		1	1		1	1	1	1		1	1
PHI:7036	Common		1	1		1	1	1	1		1	1
PHI:7047	Common		2	2		2	2	2	2		2	2
PHI:7057	Common		1	1		1	1	1	1		1	1
PHI:7058	Common		1	1		1	1	1	1		1	1
PHI:7067	Common		1	1		1	1	1	1		1	1
PHI:7074	Common		1	1		1	1	1	1		1	1
PHI:7075	Common		1	1		1	1	1	1		1	1
PHI:7076	Common		1	1		1	1	1	1		1	1
PHI:7094/PHI:7438	Common		2	2		2	2	2	2		2	2
PHI:7111	Common		1	1		1	1	1	1		1	1
PHI:7112	Common		1	1		1	1	1	1		1	1
PHI:7113	Common		1	1		1	1	1	1		1	1
PHI:7121	Common		1	1		1	1	1	1		1	1
PHI:7123	Common		2	2		2	2	2	2		2	2
PHI:7124	Common		1	1		1	1	1	1		1	1
PHI:7125	Common		1	1		1	1	1	1		1	1
PHI:7129	Common		1	1		1	1	1	1		1	1
PHI:7133	Common		2	2		2	2	2	2		2	2
PHI:714	Common		1	1		1	1	1	1		1	1
PHI:7141	Common		3	3		3	3	3	3		3	3
PHI:7142	Common		1	1		1	1	1	1		1	1
PHI:7143	Common		1	1		1	1	1	1		1	1
PHI:7144	Common		1	1		1	1	1	1		1	1
PHI:7146	Common		1	1		1	1	1	1		1	1
PHI:7147	Common		1	1		1	1	1	1		1	1
PHI:7149	Common		5	5		5	5	5	5		5	5
PHI:7150	Common		1	1		1	1	1	1		1	1
PHI:7153	Common		1	1		1	1	1	1		1	1
PHI:7168	Common		1	1		1	1	1	1		1	1
PHI:717	Common		1	1		1	1	1	1		1	1
PHI:7178	Common		2	2		2	2	2	2		2	2
PHI:7181	Common		1	1		1	1	1	1		1	1
PHI:7186	Common		1	1		1	1	1	1		1	1
PHI:7188	Common		1	1		1	1	1	1		1	1
PHI:7190	Common		1	1		1	1	1	1		1	1
PHI:7191	Common		1	1		1	1	1	1		1	1
PHI:7192	Common		1	1		1	1	1	1		1	1
PHI:7195	Common		1	1		1	1	1	1		1	1
PHI:7208	Common		1	1		1	1	1	1		1	1
PHI:7210	Common		1	1		1	1	1	1		1	1
PHI:7211	Common		1	1		1	1	1	1		1	1
PHI:7212	Common		1	1		1	1	1	1		1	1
PHI:7216	Common		1	1		1	1	1	1		1	1
PHI:7223	Common		3	3		3	3	3	3		3	3
PHI:7228	Common		1	1		1	1	1	1		1	1
PHI:724/PHI:730	Common		1	1		1	1	1	1		1	1
PHI:7251	Common		1	1		1	1	1	1		1	1
PHI:7257	Common		2	2		2	2	2	2		2	2
PHI:7258	Common		2	2		2	2	2	2		2	2
PHI:7273	Common		1	1		1	1	1	1		1	1
PHI:7283	Common		1	1		1	1	1	1		1	1
PHI:7301	Common		1	1		1	1	1	1		1	1
PHI:7312	Common		1	1		1	1	1	1		1	1
PHI:7316	Common		1	1		1	1	1	1		1	1
PHI:7318	Common		1	1		1	1	1	1		1	1
PHI:7319	Common		2	2		2	2	2	2		2	2
PHI:7322	Common		1	1		1	1	1	1		1	1
PHI:7329	Common		1	1		1	1	1	1		1	1
PHI:733	Common		1	1		1	1	1	1		1	1
PHI:7330	Common		1	1		1	1	1	1		1	1
PHI:7331	Common		1	1		1	1	1	1		1	1
PHI:7337	Common		1	1		1	1	1	1		1	1
PHI:7344	Common		1	1		1	1	1	1		1	1
PHI:7358	Common		2	2		2	2	2	2		2	2
PHI:737/PHI:2329	Common		1	1		1	1	1	1		1	1
PHI:7377	Common		1	1		1	1	1	1		1	1
PHI:744	Common		2	2		2	2	2	2		2	2
PHI:7486	Common		4	4		4	4	4	4		4	4
PHI:7520	Common		3	3		3	3	3	3		3	3
PHI:7534	Common		1	1		1	1	1	1		1	1
PHI:7558	Common		1	1		1	1	1	1		1	1
PHI:7579	Common		1	1		1	1	1	1		1	1
PHI:7591	Common		2	2		2	2	2	2		2	2
PHI:7593	Common		1	1		1	1	1	1		1	1
PHI:7596	Common		1	1		1	1	1	1		1	1
PHI:7597	Common		1	1		1	1	1	1		1	1
PHI:7618	Common		1	1		1	1	1	1		1	1
PHI:7649	Common		2	2		2	2	2	2		2	2
PHI:7652	Common		1	1		1	1	1	1		1	1
PHI:7653	Common		1	1		1	1	1	1		1	1
PHI:7654	Common		1	1		1	1	1	1		1	1
PHI:7666	Common		2	2		2	2	2	2		2	2
PHI:7672	Common		1	1		1	1	1	1		1	1
PHI:7682	Common		2	2		2	2	2	2		2	2
PHI:7692	Common		2	2		2	2	2	2		2	2
PHI:7694	Common		1	1		1	1	1	1		1	1
PHI:7696	Common		2	2		2	2	2	2		2	2
PHI:7699	Common		1	1		1	1	1	1		1	1
PHI:7705	Common		3	3		3	3	3	3		3	3
PHI:7709	Common		1	1		1	1	1	1		1	1
PHI:7712	Common		1	1		1	1	1	1		1	1
PHI:7717	Common		1	1		1	1	1	1		1	1
PHI:772/PHI:797	Common		1	1		1	1	1	1		1	1
PHI:7722	Common		1	1		1	1	1	1		1	1
PHI:773/PHI:791/PHI:2141	Common		1	1		1	1	1	1		1	1
PHI:7737	Common		2	2		2	2	2	2		2	2
PHI:774/PHI:792	Common		1	1		1	1	1	1		1	1
PHI:7746	Common		1	1		1	1	1	1		1	1
PHI:7753	Common		2	2		2	2	2	2		2	2
PHI:7756	Common		2	2		2	2	2	2		2	2
PHI:7757	Common		1	1		1	1	1	1		1	1
PHI:7768	Common		2	2		2	2	2	2		2	2
PHI:7791	Common		1	1		1	1	1	1		1	1
PHI:7793	Common		1	1		1	1	1	1		1	1
PHI:7809	Common		1	1		1	1	1	1		1	1
PHI:7812	Common		1	1		1	1	1	1		1	1
PHI:7817	Common		1	1		1	1	1	1		1	1
PHI:7828	Common		3	3		3	3	3	3		3	3
PHI:783/PHI:2068	Common		1	1		1	1	1	1		1	1
PHI:7841	Common		1	1		1	1	1	1		1	1
PHI:785	Common		1	1		1	1	1	1		1	1
PHI:786	Common		1	1		1	1	1	1		1	1
PHI:7860	Common		3	3		3	3	3	3		3	3
PHI:7866	Common		1	1		1	1	1	1		1	1
PHI:7872	Common		1	1		1	1	1	1		1	1
PHI:7873	Common		1	1		1	1	1	1		1	1
PHI:7874	Common		1	1		1	1	1	1		1	1
PHI:7879	Common		1	1		1	1	1	1		1	1
PHI:7880	Common		1	1		1	1	1	1		1	1
PHI:789	Common		1	1		1	1	1	1		1	1
PHI:790	Common		1	1		1	1	1	1		1	1
PHI:7902	Common		1	1		1	1	1	1		1	1
PHI:7909	Common		1	1		1	1	1	1		1	1
PHI:7938	Common		1	1		1	1	1	1		1	1
PHI:7944	Common		1	1		1	1	1	1		1	1
PHI:7975	Common		1	1		1	1	1	1		1	1
PHI:7979	Common		1	1		1	1	1	1		1	1
PHI:799	Common		3	3		3	3	3	3		3	3
PHI:7991	Common		1	1		1	1	1	1		1	1
PHI:7992	Common		1	1		1	1	1	1		1	1
PHI:800	Common		1	1		1	1	1	1		1	1
PHI:8000	Common		2	2		2	2	2	2		2	2
PHI:801	Common		1	1		1	1	1	1		1	1
PHI:8011	Common		5	5		5	5	5	5		5	5
PHI:8028	Common		2	2		2	2	2	2		2	2
PHI:803	Common		1	1		1	1	1	1		1	1
PHI:8036	Common		2	2		2	2	2	2		2	2
PHI:8038/PHI:8045	Common		1	1		1	1	1	1		1	1
PHI:8039/PHI:8046	Common		2	2		2	2	2	2		2	2
PHI:8040/PHI:8047	Common		3	3		3	3	3	3		3	3
PHI:8041/PHI:8048	Common		1	1		1	1	1	1		1	1
PHI:8044	Common		1	1		1	1	1	1		1	1
PHI:8049	Common		1	1		1	1	1	1		1	1
PHI:805	Common		1	1		1	1	1	1		1	1
PHI:8052	Common		2	2		2	2	2	2		2	2
PHI:806	Common		1	1		1	1	1	1		1	1
PHI:807	Common		1	1		1	1	1	1		1	1
PHI:810	Common		1	1		1	1	1	1		1	1
PHI:811	Common		2	2		2	2	2	2		2	2
PHI:816	Common		1	1		1	1	1	1		1	1
PHI:819	Common		1	1		1	1	1	1		1	1
PHI:820	Common		1	1		1	1	1	1		1	1
PHI:822	Common		1	1		1	1	1	1		1	1
PHI:825	Common		1	1		1	1	1	1		1	1
PHI:84	Common		1	1		1	1	1	1		1	1
PHI:849	Common		1	1		1	1	1	1		1	1
PHI:858	Common		1	1		1	1	1	1		1	1
PHI:860	Common		2	2		2	2	2	2		2	2
PHI:861	Common		1	1		1	1	1	1		1	1
PHI:862	Common		1	1		1	1	1	1		1	1
PHI:867/PHI:1159	Common		1	1		1	1	1	1		1	1
PHI:873	Common		1	1		1	1	1	1		1	1
PHI:875	Common		1	1		1	1	1	1		1	1
PHI:877	Common		1	1		1	1	1	1		1	1
PHI:883	Common		1	1		1	1	1	1		1	1
PHI:885	Common		1	1		1	1	1	1		1	1
PHI:887	Common		1	1		1	1	1	1		1	1
PHI:888	Common		1	1		1	1	1	1		1	1
PHI:890	Common		1	1		1	1	1	1		1	1
PHI:891	Common		1	1		1	1	1	1		1	1
PHI:893	Common		1	1		1	1	1	1		1	1
PHI:96	Common		1	1		1	1	1	1		1	1
PHI belongs to CAZymes			307	306		287	310	286	306		307	302
PHI:3	Divergence		1	1		0	1	0	1		1	0
PHI:24	Divergence		5	4		4	5	4	5		5	5
PHI:72/PHI:6784/PHI:6790/PHI:6812	Divergence		1	1		0	1	0	1		1	0
PHI:115	Divergence		1	1		2	1	2	1		1	2
PHI:144	Divergence		7	7		7	9	7	6		7	9
PHI:199	Divergence		2	2		4	2	4	2		2	2
PHI:222	Divergence		3	3		2	3	2	3		3	3
PHI:278/PHI:1028	Divergence		3	2		4	3	4	3		3	3
PHI:541	Divergence	Divergence	4	3		3	3	3	3		4	4
PHI:566	Divergence		6	7		6	6	6	6		6	6
PHI:569	Divergence		3	3		1	3	1	3		3	3
PHI:664	Divergence		0	0		0	0	1	0		0	0
PHI:716	Divergence		12	12		10	12	10	12		12	10
PHI:717	Divergence		1	1		0	1	0	1		1	1
PHI:1046	Divergence		4	4		5	4	4	4		4	4
PHI:1094	Divergence	Divergence	1	1		0	0	0	0		1	1
PHI:1405	Divergence	Divergence	1	1		0	0	0	0		1	0
PHI:1568	Divergence		1	1		0	1	0	1		1	1
PHI:1575	Divergence		2	2		4	2	4	2		2	2
PHI:1581	Divergence		9	9		8	9	8	9		9	9
PHI:1649	Divergence		1	1		0	1	0	1		1	1
PHI:1812	Divergence		1	1		0	1	0	1		1	1
PHI:1820	Divergence		1	1		0	1	0	1		1	1
PHI:2032	Divergence		1	1		1	2	1	1		1	1
PHI:2043	Divergence		4	5		5	5	5	5		5	5
PHI:2302	Divergence		1	1		0	1	0	1		1	1
PHI:2383	Divergence		3	3		3	3	3	3		3	2
PHI:2388	Divergence		2	2		2	3	2	2		2	2
PHI:2582/PHI:2603	Divergence		1	1		0	1	0	1		1	1
PHI:2699	Divergence		1	0		0	0	0	0		0	0
PHI:2745	Divergence		3	3		2	3	2	3		3	3
PHI:2849	Divergence		5	5		4	5	4	5		5	5
PHI:3216	Divergence		13	13		10	13	10	13		13	13
PHI:3347	Divergence		3	3		3	4	3	4		3	3
PHI:3378	Divergence		7	7		8	7	7	7		7	7
PHI:3865	Divergence		3	3		4	3	4	3		3	2
PHI:3958	Divergence		1	1		0	1	0	1		1	1
PHI:4076	Divergence		1	1		0	1	0	1		1	1
PHI:4171	Divergence		1	1		0	1	0	1		0	0
PHI:4246	Divergence		0	1		1	1	1	1		1	1
PHI:4520	Divergence		1	1		1	1	1	1		1	2
PHI:4618	Divergence	Divergence	4	4		3	4	3	4		4	4
PHI:4619	Divergence		0	0		1	0	1	0		0	0
PHI:4880	Divergence		1	1		1	1	1	1		1	0
PHI:5034	Divergence		1	1		0	1	0	1		1	1
PHI:5387	Divergence		1	1		0	1	0	1		1	1
PHI:5554	Divergence		1	1		0	1	0	1		1	1
PHI:5641	Divergence		1	1		0	1	0	1		1	0
PHI:5644	Divergence		0	0		0	0	0	0		0	1
PHI:6265	Divergence		1	2		2	1	2	2		2	1
PHI:6711	Divergence		2	2		3	2	3	2		2	2
PHI:6732	Divergence		0	0		1	0	1	0		0	0
PHI:6739	Divergence		2	2		2	3	2	3		2	2
PHI:6854	Divergence		1	1		0	1	0	1		1	1
PHI:6855	Divergence		0	0		0	0	1	0		0	0
PHI:6856	Divergence		0	0		2	0	2	0		0	0
PHI:6868	Divergence		3	3		1	3	1	3		3	3
PHI:7115	Divergence		1	1		0	1	0	1		1	1
PHI:7216	Divergence		1	0		0	0	0	0		0	0
PHI:8053	Divergence		0	0		1	0	0	0		0	0
PHI:61	Common		1	1		1	1	1	1		1	1
PHI:104	Common		1	1		1	1	1	1		1	1
PHI:123/PHI:775/PHI:794/PHI:7227	Common		1	1		1	1	1	1		1	1
PHI:139	Common		3	3		3	3	3	3		3	3
PHI:179	Common		5	5		5	5	5	5		5	5
PHI:180	Common		4	4		4	4	4	4		4	4
PHI:181	Common		1	1		1	1	1	1		1	1
PHI:191	Common		9	9		9	9	9	9		9	9
PHI:242	Common		1	1		1	1	1	1		1	1
PHI:243	Common		7	7		7	7	7	7		7	7
PHI:247	Common		1	1		1	1	1	1		1	1
PHI:323	Common		1	1		1	1	1	1		1	1
PHI:407	Common		3	3		3	3	3	3		3	3
PHI:455	Common		2	2		2	2	2	2		2	2
PHI:522/PHI:2808	Common		1	1		1	1	1	1		1	1
PHI:546	Common		1	1		1	1	1	1		1	1
PHI:547	Common		1	1		1	1	1	1		1	1
PHI:552	Common		2	2		2	2	2	2		2	2
PHI:571	Common		2	2		2	2	2	2		2	2
PHI:572	Common		1	1		1	1	1	1		1	1
PHI:785	Common		1	1		1	1	1	1		1	1
PHI:816	Common		1	1		1	1	1	1		1	1
PHI:1002	Common		1	1		1	1	1	1		1	1
PHI:1414	Common		1	1		1	1	1	1		1	1
PHI:2025	Common		1	1		1	1	1	1		1	1
PHI:2062/PHI:3815	Common		1	1		1	1	1	1		1	1
PHI:2087	Common		1	1		1	1	1	1		1	1
PHI:2138	Common		4	4		4	4	4	4		4	4
PHI:2166/PHI:6390	Common		1	1		1	1	1	1		1	1
PHI:2204	Common		1	1		1	1	1	1		1	1
PHI:2206	Common		1	1		1	1	1	1		1	1
PHI:2208	Common		1	1		1	1	1	1		1	1
PHI:2209	Common		1	1		1	1	1	1		1	1
PHI:2213	Common		1	1		1	1	1	1		1	1
PHI:2382	Common		1	1		1	1	1	1		1	1
PHI:2403	Common		1	1		1	1	1	1		1	1
PHI:2441	Common		1	1		1	1	1	1		1	1
PHI:2451	Common		4	4		4	4	4	4		4	4
PHI:2452	Common		1	1		1	1	1	1		1	1
PHI:2476	Common		6	6		6	6	6	6		6	6
PHI:2488	Common		4	4		4	4	4	4		4	4
PHI:2510	Common		3	3		3	3	3	3		3	3
PHI:2533	Common		1	1		1	1	1	1		1	1
PHI:2714	Common		1	1		1	1	1	1		1	1
PHI:2896	Common		2	2		2	2	2	2		2	2
PHI:2920	Common		2	2		2	2	2	2		2	2
PHI:2921	Common		1	1		1	1	1	1		1	1
PHI:2978	Common		1	1		1	1	1	1		1	1
PHI:3050	Common		1	1		1	1	1	1		1	1
PHI:3095	Common		1	1		1	1	1	1		1	1
PHI:3096	Common		1	1		1	1	1	1		1	1
PHI:3097	Common		2	2		2	2	2	2		2	2
PHI:3226	Common		1	1		1	1	1	1		1	1
PHI:3282	Common		2	2		2	2	2	2		2	2
PHI:3859	Common		1	1		1	1	1	1		1	1
PHI:3972	Common		4	4		4	4	4	4		4	4
PHI:4096	Common		1	1		1	1	1	1		1	1
PHI:4165	Common		1	1		1	1	1	1		1	1
PHI:4694	Common		1	1		1	1	1	1		1	1
PHI:4723	Common		1	1		1	1	1	1		1	1
PHI:4724	Common		1	1		1	1	1	1		1	1
PHI:4725	Common		1	1		1	1	1	1		1	1
PHI:4727	Common		1	1		1	1	1	1		1	1
PHI:4845	Common		2	2		2	2	2	2		2	2
PHI:4861	Common		1	1		1	1	1	1		1	1
PHI:4917	Common		1	1		1	1	1	1		1	1
PHI:4987	Common		1	1		1	1	1	1		1	1
PHI:5185	Common		1	1		1	1	1	1		1	1
PHI:5186	Common		6	6		6	6	6	6		6	6
PHI:5187	Common		1	1		1	1	1	1		1	1
PHI:5393	Common		6	6		6	6	6	6		6	6
PHI:5471	Common		1	1		1	1	1	1		1	1
PHI:6121	Common		5	5		5	5	5	5		5	5
PHI:6214	Common		1	1		1	1	1	1		1	1
PHI:6227	Common		1	1		1	1	1	1		1	1
PHI:6228	Common		1	1		1	1	1	1		1	1
PHI:6268	Common		2	2		2	2	2	2		2	2
PHI:6348	Common		1	1		1	1	1	1		1	1
PHI:6391	Common		4	4		4	4	4	4		4	4
PHI:6530	Common		1	1		1	1	1	1		1	1
PHI:6825	Common		1	1		1	1	1	1		1	1
PHI:6832	Common		1	1		1	1	1	1		1	1
PHI:6833	Common		1	1		1	1	1	1		1	1
PHI:6972	Common		1	1		1	1	1	1		1	1
PHI:7035	Common		1	1		1	1	1	1		1	1
PHI:7036	Common		1	1		1	1	1	1		1	1
PHI:7121	Common		1	1		1	1	1	1		1	1
PHI:7228	Common		1	1		1	1	1	1		1	1
PHI:7283	Common		1	1		1	1	1	1		1	1
PHI:7329	Common		1	1		1	1	1	1		1	1
PHI:7666	Common		2	2		2	2	2	2		2	2
PHI:7705	Common		3	3		3	3	3	3		3	3
PHI:7817	Common		1	1		1	1	1	1		1	1
PHI belongs to secreted protein			261	258		262	272	260	269		261	264
PHI:3	Divergence		1	1		0	1	0	1		1	0
PHI:24	Divergence	Divergence	2	1		2	2	2	2		1	1
PHI:68	Divergence		0	0		1	0	1	0		0	0
PHI:104	Divergence		1	1		1	1	1	1		1	0
PHI:115	Divergence		1	1		1	1	1	1		1	2
[truncated: 240 more rows]

[truncated: 20 more sheets: Table S11, Table S12, Table S13, Table S14, Table S15, Table S16, Table S17, Table S18, Table S19, Table S20, Table S21, Table S22, Table S23, Table S24, Table S25, Table S26, Table S27, Table 28, Table S29, Table S30]
